# Supplementary material for: A model predicting the 6-year all cause mortality of patients with advanced schistosomiasis after discharge: Derived from a large population-based cohort study
Source: PLoS Negl Trop Dis. 2025 May 27;19(5):e0013134. doi: 10.1371/journal.pntd.0013134 (PMC12136624; doi:10.1371/journal.pntd.0013134)
Supplement: S1 Data — (CSV) [file pntd.0013134.s003.csv]

number	age	sex	course	Wxfx	yyzt	Isqc	Qtjb	fspl	zdhs	jdhs	gbzam	gczam	jxlsm	bdb	bmky	jtdb	status
1	33	2	1	2	2	1	0	2	16.48	3.77	40.54	38.77	91.85	40.42	0	0	0
2	61	1	3	2	2	1	0	14	8.63	2.28	24.66	28.38	112.75	33.09	0	0	0
3	70	1	7	2	2	0	1	8	12.8	0.1	50	49	71	43.8	0	0	1
4	73	1	5	2	2	0	0	7	8.2	0.1	27	24	62	42.6	0	0	1
5	56	1	3	2	2	0	0	4	18.7	4.9	20	31	61	40.4	0	0	0
6	78	1	11	2	2	0	1	2	9	3.7	23	40	114	42	0	0	0
7	72	1	2	2	2	0	0	6	61.7	24.1	20	50	121	34.2	0	0	1
8	61	1	3	2	2	0	0	5	20.4	6.6	58.3	69	47.9	34.9	1	0	0
9	55	1	9	2	2	0	0	11	14.5	3	35	29	84	46.4	1	0	0
10	63	1	5	2	2	0	0	4	14.48	6.49	14.96	23.86	67.01	37.55	0	0	1
11	63	1	5	2	2	1	0	1	19	6.68	31	40.2	108.2	40.2	0	0	0
12	54	1	20	2	2	0	0	8	19	6.68	31	40.2	108.2	40.2	0	0	0
13	53	1	6	2	2	1	2	8	18.8	4.2	18	47	60	42.6	0	0	0
14	53	1	11	2	2	0	0	11	13.7	4.7	18	18.2	63	47.9	0	0	0
15	73	2	0	2	2	0	0	3	19	6.68	31	40.2	108.2	40.2	0	0	1
16	66	1	7	2	2	1	2	9	14.84	4.19	36.33	41.33	124.73	40.75	0	0	1
17	42	2	4	2	2	1	0	6	17.9	1.9	104	88	505	38.8	0	0	0
18	47	1	3	1	2	1	0	3	14.45	4.47	49.43	48.04	144	38.67	0	0	0
19	63	2	8	2	2	0	3	9	19.24	6.7	21.88	36.7	219.79	36.88	0	0	0
20	63	1	11	2	1	0	0	9	16.4	5.1	23.4	23.8	102	46.5	0	0	0
21	82	1	3	2	1	0	0	4	12.3	3.3	50	49	126	43.8	0	0	1
22	73	1	4	2	2	0	0	4	16.4	5.1	26	24	56	37.6	0	0	0
23	75	1	1	2	1	0	0	2	12.3	1	70	81	108.2	37.6	1	0	1
24	63	1	7	1	2	1	2	3	19	6.68	31	40.2	108.2	40.2	0	0	0
25	40	1	0	2	1	0	0	1	33.7	12.9	15	51	184	35.5	0	0	1
26	75	2	11	2	2	0	0	11	12.6	3	14.1	21.2	55	42.5	1	0	0
27	63	2	5	2	2	1	2	5	49.67	35.46	64.18	90.88	131.79	26.36	0	0	1
28	44	2	8	2	2	1	2	10	20.5	5.4	49	45	31	36.8	0	0	0
29	66	1	12	2	2	0	0	3	8.2	2.8	29	38	71	51	0	0	0
30	46	1	2	2	2	1	0	2	19	6.68	31	40.2	108.2	40.2	1	0	0
31	72	1	5	1	2	0	2	7	19	6.68	31	40.2	108.2	40.2	0	0	0
32	47	1	5	2	2	1	2	7	18.22	5.03	27.22	34.61	115.74	42.82	1	0	0
33	54	1	7	2	1	1	0	9	47.8	14.2	46.1	63.4	207	43.7	0	0	0
34	71	1	4	2	2	0	0	3	19	6.68	31	40.2	108.2	40.2	1	0	0
35	65	1	3	2	2	0	2	2	14.2	4.4	6.5	15.4	79	46.2	0	0	0
36	50	1	11	2	2	1	2	13	12.2	3.4	15.7	29.5	80	45.6	0	0	0
37	53	1	4	2	3	1	0	9	16.4	4.8	28.6	29.1	85	47.8	1	0	1
38	48	1	6	2	2	1	2	1	19	6.68	31	40.2	108.2	40.2	0	0	0
39	44	1	4	2	2	1	0	2	19	6.68	31	40.2	108.2	40.2	0	0	0
40	63	2	12	2	2	1	0	10	23	5.9	30.6	37.7	138	44.3	0	0	0
41	68	2	10	2	2	1	3	6	32.07	10.08	24.77	33.81	137.4	44.14	0	0	0
42	40	2	9	2	2	1	2	9	19	6.68	31	40.2	108.2	40.2	0	0	0
43	79	1	5	2	2	1	0	2	40.74	14.74	35	64	175	40.6	0	0	1
44	46	2	8	2	2	1	2	3	19	6.68	31	40.2	108.2	40.2	0	0	0
45	79	1	7	2	2	0	0	5	19	6.68	31	40.2	108.2	40.2	0	0	1
46	24	2	3	2	1	1	0	6	17.4	5.8	34.9	33.3	55	47.1	0	0	0
47	53	2	9	2	2	1	2	14	15	4.3	30	36	81	45.8	0	0	0
48	71	1	7	2	2	0	1	11	25	4.8	14	32	75	44.9	0	0	0
49	66	1	1	2	2	0	0	11	13.15	21.3	12.59	24.36	84.31	21.12	0	0	1
50	68	2	0	2	3	0	0	2	19	6.68	31	40.2	108.2	40.2	0	0	1
51	44	2	0	2	2	1	0	1	19	6.68	31	40.2	108.2	40.2	1	0	0
52	67	2	1	2	1	0	0	2	19.5	3.2	16	32	135	43.5	0	0	0
53	63	1	0	2	2	0	0	1	19	6.68	31	40.2	108.2	40.2	0	0	0
54	75	1	3	2	2	1	2	6	20.1	4.9	25	47	167	38.8	0	0	0
55	67	2	3	1	2	1	2	1	19	6.68	31	40.2	108.2	40.2	0	0	0
56	36	2	0	1	2	1	0	1	19	6.68	31	40.2	108.2	40.2	0	0	0
57	47	1	6	2	2	0	0	8	15.4	3.1	132	53	108.2	43.3	0	0	0
58	48	1	10	2	2	0	2	2	7.6	0.7	57	35	64	47.3	1	0	0
59	72	2	6	2	2	0	3	8	5.94	1.81	18.6	29.49	101.14	45.25	0	0	0
60	72	1	16	1	2	0	2	19	19	6.68	31	40.2	108.2	40.2	0	0	1
61	79	1	5	2	2	0	2	11	19	6.68	31	40.2	108.2	40.2	0	0	1
62	59	2	0	2	2	0	2	2	15	5	26.2	28.3	70	38.9	0	0	0
63	61	2	5	2	1	1	2	9	15.19	3.81	13.27	47.18	93.5	49.4	0	0	0
64	52	2	3	2	2	1	2	5	8.58	2.07	41.28	62.75	152.96	40.59	0	0	0
65	70	2	10	2	2	0	1	14	14.4	3.5	41	34	78	42.8	0	0	0
66	49	1	0	2	1	0	0	1	73.6	15.6	24	31	60	35.2	1	0	0
67	66	2	7	1	2	1	2	2	19	6.68	31	40.2	108.2	40.2	0	0	0
68	66	1	3	1	2	1	0	1	19	6.68	31	40.2	108.2	40.2	0	0	0
69	63	2	8	2	1	1	0	10	17.9	3	59.6	28.7	129.4	30.4	0	0	0
70	54	1	5	2	2	1	2	1	19	6.68	31	40.2	108.2	40.2	0	0	0
71	66	2	5	2	2	1	3	6	16.58	4.97	40.3	58.28	138.06	41.83	0	0	1
72	75	1	2	2	2	1	1	6	12.3	3	18	41	119	39	0	0	1
73	80	1	4	2	2	1	2	8	26.9	13.11	26.7	52.34	157.42	23.76	0	0	0
74	73	1	3	2	2	0	2	6	15.22	4.23	31.54	39.05	152.19	33.82	0	0	1
75	44	1	4	2	2	1	2	2	19	6.68	31	40.2	108.2	40.2	0	0	0
76	60	1	11	1	2	0	0	0	30.3	7.8	24.7	31.2	72	38.4	0	0	0
77	45	2	4	1	2	0	0	0	9.9	3.8	25.2	47.2	145.8	45.3	0	0	0
78	66	1	10	2	3	1	1	13	22.1	4.9	20	28	76	41.2	0	0	0
79	66	1	9	2	2	0	0	11	16	0	98	76	121	38.6	0	0	0
80	53	1	5	2	1	1	0	10	31.7	9.1	29.8	42.2	96	33.6	1	0	0
81	67	1	6	1	2	0	2	8	36.64	21.4	11.96	38.05	152.34	28.9	0	0	1
82	69	2	3	2	2	0	0	4	20.1	5.8	14	35	63	44.6	1	0	0
83	29	1	2	2	1	0	0	3	20.1	4.5	11	18	76	44.1	0	0	0
84	66	1	10	2	2	0	0	10	19	6.68	31	40.2	108.2	40.2	0	0	1
85	50	2	1	1	2	1	0	2	19	6.68	31	40.2	108.2	40.2	0	0	0
86	49	1	0	2	2	0	0	1	50.5	19.6	74	75	114	34.6	0	1	0
87	72	1	3	2	2	0	0	5	11.3	2.8	34	31	126	27.6	1	0	0
88	62	1	1	1	2	1	0	3	19	6.68	31	40.2	108.2	40.2	0	0	0
89	63	1	18	2	2	1	0	13	19	6.68	31	40.2	108.2	40.2	0	0	0
90	50	1	1	2	2	0	2	2	10	3	59.8	42.6	65.8	44.6	0	0	0
91	53	1	1	1	1	0	0	3	12.7	3.6	39.9	25.6	75.6	29.7	0	0	0
92	50	1	5	2	2	0	1	1	26.1	10.4	22	28	61	47.2	1	0	0
93	80	1	11	2	2	0	0	11	22.3	7.8	19.2	26.5	109	32.9	0	0	0
94	79	1	1	2	1	0	0	3	16.5	4.8	17.1	22.6	78	45.2	0	0	0
95	51	1	11	2	1	1	0	12	9.6	2.2	59.3	48.4	76	46.1	0	0	0
96	55	2	1	2	2	1	1	11	31.01	14.57	52.91	107.53	441.95	33	0	0	1
97	53	1	6	2	2	1	2	4	19	6.68	31	40.2	108.2	40.2	0	0	1
98	70	2	6	2	2	1	1	2	19	6.68	31	40.2	108.2	40.2	0	0	1
99	44	1	4	2	2	1	0	2	19	6.68	31	40.2	108.2	40.2	0	0	0
100	46	2	1	2	2	1	2	2	19	6.68	31	40.2	108.2	40.2	0	0	0
101	54	1	9	1	2	1	2	7	19	6.68	31	40.2	108.2	40.2	0	0	1
102	79	1	5	2	2	0	3	6	11.54	3.46	19.46	23.9	126.02	42.11	0	0	0
103	54	1	0	2	2	0	0	1	19	6.68	31	40.2	108.2	40.2	0	0	0
104	60	1	5	2	2	0	2	3	19	6.68	31	40.2	108.2	40.2	0	0	0
105	57	1	0	2	2	0	0	6	5.7	1.2	21	28	94	33.9	0	0	0
106	80	2	8	2	1	0	2	10	13.1	2.8	27	10	66	42.9	0	0	0
107	62	1	3	2	3	0	0	3	24	14.3	41	46	85	32	0	0	0
108	41	2	0	1	2	1	0	0	19	6.68	31	40.2	108.2	40.2	0	0	0
109	30	1	3	2	2	1	0	1	19	6.68	31	40.2	108.2	40.2	0	0	0
110	63	2	0	2	2	0	2	3	10	1.5	16	34	91	48.2	0	0	0
111	67	2	5	2	2	0	3	7	15.01	4.82	17.66	25.28	85.42	38.06	0	0	0
112	47	2	1	2	1	1	3	2	48.22	29.89	75.57	128.85	173.96	25.12	1	1	0
113	68	2	11	2	3	0	0	10	15.2	3.3	15.8	19.4	72	49.4	0	0	0
114	70	1	5	2	2	1	3	7	17.21	6.83	57.86	83.65	189.17	39.27	0	0	0
115	59	2	0	2	1	1	3	2	11.57	5.2	25.15	48.28	123.96	32.07	0	0	1
116	76	1	9	1	2	0	2	12	18.55	6.65	11.64	18.22	157.45	29.59	0	0	1
117	68	1	6	2	2	1	2	9	20.06	6.49	16.05	34.92	83.98	37.56	0	0	0
118	79	1	0	2	1	0	3	2	13.32	6.28	33.17	38.3	163.19	39.62	0	0	1
119	80	2	0	2	1	0	2	1	10.9	3.79	118.36	67.3	66.08	51.38	0	0	1
120	62	1	1	2	2	0	0	2	19	6.68	31	40.2	108.2	40.2	1	0	1
121	57	1	3	1	2	0	0	3	19	6.68	31	274	108.2	40.2	1	0	1
122	80	2	0	2	2	0	0	1	19	6.68	31	40.2	108.2	40.2	0	0	0
123	43	1	5	2	2	0	0	2	19	6.68	31	40.2	108.2	40.2	0	0	0
124	68	1	9	2	2	0	3	11	20.7	6.6	26	36	76	45.6	0	0	0
125	58	1	0	2	2	0	0	2	10.9	4.1	49	32	66	44.7	0	0	0
126	62	1	0	2	1	1	2	1	11.14	4.2	74.26	49.82	91.13	42.83	0	0	0
127	46	1	0	2	2	1	0	1	19	6.68	31	40.2	108.2	40.2	0	0	1
128	56	1	2	1	2	1	0	1	19	6.68	31	40.2	108.2	40.2	0	0	1
129	80	1	5	2	3	0	0	7	17.6	5.4	42.6	26.4	87	55	1	0	0
130	66	2	6	2	2	1	3	8	13.85	4.64	27.64	40.46	88.14	40.9	1	0	1
131	70	2	8	2	2	1	2	7	24.66	6.44	20.3	34.04	126.05	36.15	0	0	1
132	52	2	5	2	2	1	2	2	19	6.68	31	40.2	108.2	40.2	0	0	0
133	55	1	5	2	2	0	2	2	19	6.68	31	40.2	108.2	40.2	0	0	0
134	71	2	5	2	2	0	0	3	13.59	5.56	23.54	31.08	66.23	25.81	0	0	1
135	47	1	11	2	1	0	0	11	14.7	4.2	30.2	31.1	63	52.9	0	0	0
136	49	1	7	2	2	0	2	6	12	4	40.3	40.3	90.3	33.1	0	0	1
137	30	1	5	2	2	1	2	3	19	6.68	31	40.2	108.2	40.2	0	0	0
138	63	1	4	2	2	1	0	3	27	11.3	45	51	146	35.3	0	0	0
139	64	2	30	2	1	1	2	2	28.5	19.97	19	38	84	37	0	0	0
140	46	1	12	2	2	0	0	10	10.7	3.2	15.7	27.3	103	45.2	1	0	0
141	67	1	7	2	2	0	0	7	34.7	13.5	21	36	86	40.9	0	0	0
142	62	2	7	2	2	1	3	7	7.19	2.11	30.94	52.09	142.34	39.68	0	0	0
143	68	1	10	2	1	0	0	9	20.3	5.3	12.2	20.3	62	46.6	0	0	0
144	67	1	0	2	2	0	0	1	19	6.68	31	40.2	108.2	40.2	0	0	0
145	72	1	8	2	2	0	0	9	23.67	8.71	23.06	40.54	119.2	31.01	0	0	1
146	68	2	9	2	2	0	3	11	16.98	4.52	22.05	31.07	110.3	44.7	0	0	1
147	56	1	10	2	2	0	2	10	20.1	5.8	200	223	108.2	34.6	1	0	0
148	60	1	2	2	2	0	1	5	20.5	6.9	76	65	110	43	0	0	1
149	51	2	2	2	2	0	0	2	19	6.68	31	40.2	108.2	40.2	0	0	0
150	55	1	7	2	2	0	0	8	20	4.3	107	64	25	39.8	0	0	0
151	53	2	5	1	2	0	0	0	19	6.68	31	40.2	108.2	40.2	0	0	0
152	87	2	6	2	2	0	0	11	19	6.68	31	40.2	108.2	40.2	0	0	0
153	96	1	1	2	2	1	0	1	19	6.68	31	40.2	108.2	40.2	0	0	0
154	51	2	6	2	1	1	0	7	13	5	70.4	44.8	80.4	32.2	0	0	0
155	69	1	5	2	2	0	0	9	27	11.8	37.9	60.3	98	35.1	1	0	1
156	62	2	8	2	2	0	1	12	19.6	4	22	32	52	47.6	0	0	0
157	53	1	9	2	2	0	2	6	19	6.68	31	40.2	108.2	40.2	0	0	1
158	66	1	3	2	3	0	1	6	10.9	2.2	15	26	126	37.8	0	0	1
159	65	2	0	2	2	0	0	4	12.2	2	19	26	110	44.2	0	0	0
160	54	1	2	2	2	0	0	4	19	6.68	31	40.2	108.2	40.2	0	0	1
161	56	1	4	1	2	1	0	1	19	6.68	31	40.2	108.2	40.2	0	0	1
162	66	1	2	1	2	0	0	4	19	6.68	31	40.2	108.2	40.2	0	0	1
163	54	2	9	2	2	1	0	11	15.3	3.5	31	35	82	33.3	1	0	1
164	69	1	0	1	2	1	0	14	19	6.68	31	40.2	108.2	40.2	0	0	1
165	52	2	2	2	2	0	2	2	7.57	2.55	21.2	18.5	26.6	34.5	0	0	0
166	67	2	10	2	2	1	0	2	19	6.68	31	40.2	108.2	40.2	0	0	0
167	67	2	0	2	1	1	2	1	12.33	3.62	26.05	36.5	178.54	48.65	0	0	0
168	56	2	0	2	2	1	0	3	16	2.4	31	53	211	42.4	0	0	0
169	51	2	2	1	2	1	0	1	19	6.68	31	40.2	108.2	40.2	0	0	0
170	63	1	20	1	2	1	0	0	19	11.35	17	12	70	42.7	0	0	0
171	79	1	4	2	2	0	2	2	7.1	3.3	19.5	22.9	101.5	41.7	0	0	0
172	71	2	5	2	2	0	1	7	4.8	18.5	17	32	68	45.8	0	0	0
173	68	2	5	2	1	0	3	3	10.43	5.2	19.27	42.82	95.43	36.58	0	0	0
174	64	1	7	2	2	1	2	9	21.52	7.17	18.38	30.02	117.48	38.54	0	0	0
175	78	1	9	2	2	0	2	9	19	6.68	31	40.2	108.2	40.2	0	0	0
176	52	2	0	2	1	0	2	2	30.96	10.07	21.32	31.71	103.19	40.09	1	0	0
177	59	1	1	1	2	1	0	2	19	6.68	31	40.2	108.2	40.2	0	0	0
178	56	1	0	1	1	0	2	0	18.25	6.98	68.75	38.89	149.07	43.27	0	0	0
179	52	2	3	2	2	1	2	2	15.4	5.6	46	52	98.1	37.7	0	0	0
180	44	2	8	2	2	1	2	12	11.22	2.4	15.92	24.12	57.17	45.25	0	0	0
181	74	1	0	2	1	0	3	2	11.61	4.31	11.59	19.83	59.72	34.35	0	0	1
182	48	2	2	2	2	1	0	4	19	6.68	31	40.2	108.2	35	1	0	1
183	52	1	0	1	2	1	0	1	19	6.68	31	40.2	108.2	40.2	0	0	0
184	56	1	4	1	2	1	2	2	19	6.68	31	40.2	108.2	40.2	0	0	0
185	63	1	4	2	2	1	2	4	19	6.68	31	40.2	108.2	40.2	0	0	0
186	49	2	10	1	2	1	0	5	10	3.8	17	20	52	38.9	0	0	1
187	73	1	0	2	1	0	3	2	25.37	11.59	38.41	57.07	122.28	37.29	0	0	1
188	69	2	3	2	2	1	2	9	5.94	1.36	18.73	29.83	118.79	39.77	0	0	1
189	63	1	6	2	2	1	3	7	36.94	10.29	43.33	59.18	131.22	34.67	0	0	0
190	52	1	1	2	1	0	0	2	19.3	6.1	64	53	216	46	0	0	0
191	64	2	10	2	2	0	0	19	30	7.2	21	29	98	50.2	0	0	0
192	67	2	10	2	2	0	1	22	7.7	2.1	12	31	53	41.9	1	0	0
193	42	2	1	2	2	1	2	4	23.9	6.7	29	39	75	46	0	0	0
194	69	1	1	2	1	0	0	2	20.1	3.6	18	63	108.2	35	0	0	0
195	52	2	11	2	2	1	0	11	13.1	3.6	14.3	26.1	108	52.2	0	0	0
196	65	1	8	2	2	0	0	11	16.9	4.8	31	66	89	43.6	0	0	0
197	46	1	3	2	2	0	0	4	14.3	5	36	33	34	46.1	1	0	0
198	63	2	12	2	2	0	3	11	6.9	2.4	18.2	23.1	66	45.6	1	0	0
199	52	1	1	2	2	1	0	1	19	6.68	31	40.2	108.2	40.2	1	0	0
200	74	2	9	2	2	1	2	11	15.89	3.48	25.95	40.43	107.85	34.38	0	0	1
201	49	1	5	2	2	1	0	2	19	6.68	31	40.2	108.2	40.2	0	0	0
202	60	1	2	2	1	0	0	4	7.6	2.4	20.6	16.8	105	46.5	0	0	0
203	46	1	0	1	1	0	0	1	17.96	5.91	18.25	31.34	70.64	44.09	0	0	0
204	54	1	0	2	1	1	0	2	25.1	5.5	26.5	40.3	109	40.7	0	0	0
205	67	1	10	2	2	0	3	15	11.5	1.8	18	35	68	40.2	0	0	0
206	59	1	10	2	2	0	3	11	25.14	7.83	43.34	41.04	80.09	55.09	1	0	0
207	76	1	3	2	2	1	2	4	65.88	48.76	58.07	133.6	225.47	25.19	0	1	1
208	61	1	4	2	2	1	2	8	31.15	9.77	40.12	55.26	78.89	36.36	0	0	1
209	73	1	9	2	2	0	3	11	19.2	5.7	16	22	72	44.4	0	0	0
210	63	2	0	2	1	0	0	1	20	5.9	34	48	99	42	1	0	1
211	62	1	7	2	2	0	0	8	14.2	3.6	9	28	66	39.8	0	0	0
212	63	1	9	2	2	0	0	10	14.6	4	69	62	125	43.6	1	0	1
213	57	1	8	2	3	1	2	9	12.7	3.9	22.05	32.36	139.05	41.72	0	0	0
214	68	1	4	2	2	1	3	6	27.11	8.62	44.97	67.31	142.8	45.59	0	0	1
215	62	1	10	2	2	0	0	13	12.3	3	21	32	41	41.8	0	0	0
216	47	1	1	2	3	1	3	5	19.2	7.2	19	31	167	34.6	0	0	0
217	71	2	0	1	2	0	2	2	21	6.5	14	25	139	29.4	0	0	1
218	53	1	10	1	2	0	0	4	13	5.4	29	32	51	40.2	0	0	0
219	61	2	3	2	2	0	0	5	58.2	39.8	109.4	57	109.7	29.4	1	0	0
220	56	1	1	2	1	0	3	2	18.97	5.68	53.05	46.34	156.94	47.68	1	0	0
221	75	2	7	2	2	0	0	15	11.53	4.03	9.55	13.34	91.6	38.83	0	0	0
222	66	2	11	2	1	0	0	9	10.4	2.7	14	16.7	99	47.4	0	0	0
223	57	2	1	2	1	1	0	1	20.8	5.25	16.33	27.82	119.51	51.69	0	0	0
224	44	1	13	2	2	1	0	3	19	6.68	31	40.2	108.2	40.2	0	0	0
225	61	2	5	2	2	0	3	7	19.9	6.61	34.41	44.49	180.88	42.95	1	0	0
226	51	1	7	1	2	1	3	8	19.67	5.24	41.83	40.09	275.57	48.27	0	0	0
227	56	1	10	2	3	1	0	17	15.8	5.1	28	43	125	1.6	0	0	0
228	62	1	7	2	1	1	0	11	15.37	4.36	39.83	49.35	135.33	44.62	0	0	0
229	77	1	6	2	1	0	2	9	24.54	13.43	19.97	64.86	81.43	32.55	0	0	1
230	46	1	1	1	2	0	0	2	19	6.68	31	40.2	108.2	40.2	1	1	1
231	57	1	8	2	2	0	2	9	4.4	1.43	9.94	17.59	68.43	39.87	0	0	0
232	78	1	3	2	1	0	0	4	12.8	4.8	21	30	126	43.4	0	0	1
233	58	1	6	2	2	0	3	10	19.3	3.2	42	41	108.2	33.4	0	0	0
234	54	2	10	2	2	1	2	11	17.4	5.1	22	35	134	41.4	0	0	0
235	64	2	11	2	2	0	0	5	10.7	1.5	20	33	82	46.1	1	0	0
236	59	1	1	2	1	0	0	2	14.1	1.3	15	36	167	37.9	0	0	0
237	68	1	9	2	2	0	2	11	10.7	1.1	16	25	63	41.7	0	0	1
238	69	2	5	2	2	0	0	11	10	4.6	31	44	168	39.9	0	0	1
239	74	1	0	2	1	0	0	2	14.21	5.21	79.71	66.38	101.91	39.8	0	0	0
240	46	1	9	1	2	1	2	2	19	6.68	31	40.2	108.2	40.2	1	1	0
241	55	2	1	2	2	1	0	1	19	6.68	31	40.2	108.2	40.2	0	0	0
242	67	1	11	1	2	0	2	3	19	6.68	31	40.2	108.2	40.2	0	0	0
243	50	2	9	2	2	1	0	7	11.93	2.81	28.74	29.68	61.38	33.53	0	0	0
244	71	1	1	2	2	0	0	2	15.39	7.58	14	18	67	40.8	0	0	1
245	64	2	0	2	2	0	0	5	19	6.68	31	40.2	108.2	40.2	0	0	1
246	66	1	19	2	2	1	3	6	12.7	7.1	30	45	210.4	28.3	0	1	1
247	63	2	8	1	2	1	0	0	19	6.68	31	40.2	108.2	40.2	0	0	0
248	44	1	2	1	2	1	2	1	19	6.68	31	40.2	108.2	40.2	0	0	0
249	58	2	5	2	2	0	0	3	26.6	15.8	208	274	96	33	0	0	1
250	65	2	10	2	2	0	2	13	12	2.2	13	28	75	46.2	0	0	0
251	74	2	5	2	2	0	2	2	9	4.7	13	25	113	35.4	0	0	1
252	52	1	3	1	1	1	0	3	19	6.68	31	40.2	108.2	40.2	0	0	0
253	68	1	10	2	2	1	0	4	16	6.4	25	29	73	40.8	0	0	0
254	65	1	0	2	1	0	0	2	24.9	7.3	42.4	58.2	146	41.8	0	0	0
255	46	1	3	1	2	1	0	0	19	6.68	31	40.2	108.2	40.2	0	0	0
256	67	1	0	2	2	0	0	2	19	6.68	31	40.2	108.2	40.2	1	1	1
257	47	2	6	2	2	1	2	2	19	6.68	31	40.2	108.2	40.2	0	0	0
258	64	2	2	2	1	0	0	3	53	12.3	23	33	75	38	0	0	0
259	67	1	20	1	2	1	0	9	19	6.5	32	55	190	29.3	0	0	1
260	60	1	2	2	1	0	0	3	6.2	4	34.9	39.1	78.4	25.6	0	0	0
261	61	1	6	2	2	0	0	6	11	3.3	16	40.2	65	46.2	0	0	0
262	75	1	4	2	2	0	0	3	19	6.68	31	40.2	108.2	40.2	0	0	1
263	52	1	4	2	2	1	2	7	13.06	3.59	36.43	50.11	47.44	33.3	0	0	0
264	48	2	2	1	2	0	3	4	9	3.5	27	33	43	36.4	0	0	0
265	47	2	0	2	2	1	0	1	19	6.68	31	40.2	108.2	40.2	0	0	0
266	60	2	9	2	2	0	2	10	11.62	3.35	31.02	41.97	130.04	45.01	0	0	0
267	66	1	9	2	2	1	1	11	9.7	2.5	23	40	108.2	42.8	0	0	1
268	58	1	4	2	2	1	0	5	10.2	2.9	42	46	120	44.5	0	0	0
269	71	1	8	2	1	0	3	9	20.8	4.9	46.5	67.9	87.8	41.2	0	0	0
270	51	1	4	1	2	0	2	0	16.9	6.4	100.8	82.9	88.6	36.1	0	0	1
271	83	2	11	2	2	0	0	9	17.4	6.5	13.9	29.5	78	40.1	0	0	1
272	55	2	0	2	1	1	0	5	8.5	1.9	22	33	111	38.5	0	0	0
273	64	1	1	2	2	0	0	3	19	6.68	31	40.2	108.2	40.2	0	0	0
274	59	1	5	2	2	1	0	2	10.91	3.1	46.82	44.35	120.53	35.61	0	0	0
275	68	2	7	2	2	1	3	8	7.75	2.23	24.11	38.58	118.51	40.12	0	0	0
276	75	1	5	1	2	0	2	8	19	6.68	31	40.2	108.2	40.2	0	0	1
277	48	1	7	1	3	1	1	7	24.7	13	21	36	127	43.7	1	0	0
278	73	1	7	2	2	0	0	2	11.1	4.5	14	21	119	44.9	0	0	0
279	63	1	11	2	1	0	0	13	31	13.8	34.1	55.5	155	33.6	1	0	1
280	71	1	13	2	2	0	0	4	13	4.9	19	24	56	36.5	0	0	0
281	57	1	9	1	2	0	0	0	19	6.68	31	40.2	108.2	40.2	0	0	0
282	58	2	5	2	2	0	0	3	19	6.68	31	40.2	108.2	40.2	1	0	0
283	58	1	1	2	2	0	1	3	15.8	5.3	27	55	109	50.1	0	0	0
284	52	1	3	2	1	0	0	4	10.2	3.3	69	62	102	40.7	0	0	0
285	53	1	8	2	2	0	0	9	17.7	3.5	41	29	73	42.2	1	0	0
286	42	1	4	1	2	1	0	1	19	6.68	31	40.2	108.2	40.2	0	0	1
287	37	1	5	2	2	1	0	2	19	6.68	31	40.2	108.2	40.2	0	0	0
288	76	1	11	2	2	1	1	12	15.5	5.9	16.1	34.5	117	39.7	0	0	0
289	47	1	4	2	2	1	0	5	19	6.68	31	40.2	108.2	40.2	0	0	0
290	66	2	11	2	2	0	0	11	9.9	2.9	33.7	27.3	117	50.2	0	0	0
291	65	2	6	2	2	1	1	7	18.9	5.2	16	32	62	46.6	0	0	0
292	68	1	16	2	2	1	1	12	16	7.2	7	2.8	91	44	0	0	0
293	47	2	9	1	2	1	0	1	19	6.68	31	40.2	108.2	40.2	0	0	0
294	68	2	5	1	1	0	3	0	25.38	7.2	15.33	23.02	89.69	44.41	0	0	0
295	52	1	0	2	1	0	1	1	13.5	4.8	18	41	188	38.9	0	0	0
296	56	1	5	2	1	0	0	6	13.3	2.8	22	48	79	45.8	0	0	0
297	38	1	9	1	2	1	0	5	5	1.9	22	22	85	39.8	0	0	0
298	51	2	6	2	1	1	2	8	13.2	3.7	24	53	108.2	36.9	1	0	1
299	57	2	0	2	2	1	2	2	15.2	4.4	38.8	58	74.7	34.7	0	0	0
300	73	1	12	2	1	0	0	13	22.1	6.9	74.9	92.4	65	29.5	0	0	1
301	50	1	8	2	2	0	1	10	17.2	4	72	54	77	40	1	0	1
302	59	2	0	2	2	1	2	2	15.54	3.81	84.26	60.36	138.99	43.46	0	0	0
303	68	1	11	2	3	0	0	11	12.3	3.7	15.9	29.3	60	43.5	0	0	0
304	76	1	8	2	2	1	0	9	18.3	5.6	38	59	58	36	0	0	0
305	70	2	5	2	2	1	1	2	21.5	5	32	35	110	26.1	0	0	0
306	50	1	7	2	2	1	3	9	18.39	7.23	43.77	39.42	165.91	36.52	0	0	0
307	71	1	5	2	1	1	2	7	21.07	6.48	27.68	41.45	138.22	40.26	0	0	0
308	61	2	9	1	2	1	2	5	19	6.68	31	40.2	108.2	40.2	0	0	0
309	78	1	6	2	1	0	2	9	10.08	3.79	16.97	24.59	56.53	42.25	0	0	0
310	51	1	2	2	1	0	3	5	15.19	5.12	22.86	31.38	66.76	47.19	1	0	1
311	52	2	8	2	2	1	2	9	9.22	2.7	16.7	20.65	69.27	47.79	0	0	0
312	74	2	6	1	2	0	0	8	15.73	6.4	49.68	73.1	37.19	37.17	0	0	1
313	65	2	5	2	2	0	2	4	19	6.68	31	40.2	108.2	40.2	0	0	0
314	70	2	9	1	2	0	2	0	17.17	5.92	19.1	34.93	214.32	36.97	0	0	1
315	62	1	7	2	1	1	2	15	34.39	11.36	28.57	35.83	120.81	41.2	0	0	0
316	62	2	5	2	2	0	1	6	19	6.68	31	40.2	108.2	40.2	0	1	1
317	54	1	11	2	2	1	0	4	10.45	3.62	31.68	57.19	72.18	29.9	0	0	0
318	61	1	35	1	2	1	0	3	6	3	26	30	84	40.5	0	0	0
319	54	1	5	2	2	0	0	2	11.5	3.5	11	37	68	44.7	0	0	0
320	52	1	0	2	1	1	2	1	21.68	6.13	41.26	36.11	63.47	43.02	1	0	0
321	65	1	3	1	2	0	2	2	19	6.68	31	40.2	108.2	40.2	0	0	0
322	68	1	1	2	1	0	1	1	11	4.8	11	14	69	43	0	0	0
323	38	1	7	1	2	1	2	0	19	6.68	31	40.2	108.2	40.2	0	0	0
324	43	1	0	2	1	0	0	1	30.4	13.8	38	112	238	28.3	0	0	1
325	54	2	3	2	2	1	0	1	19	6.68	31	40.2	108.2	40.2	0	0	0
326	52	2	4	2	2	1	0	1	19	6.68	31	40.2	108.2	40.2	0	0	0
327	49	2	3	2	2	1	0	1	19	6.68	31	40.2	108.2	40.2	0	0	0
328	66	2	5	2	2	0	1	7	13	3.1	55	45	115	42.7	0	0	0
329	61	1	7	2	2	1	2	11	22.58	6.27	39.52	54.12	93.38	44.54	0	0	0
330	65	1	0	1	2	1	0	1	12.67	3.32	41.1	41.72	155.5	27.99	0	0	0
331	68	1	0	2	1	0	1	4	23.9	6.5	25	35	92	48.7	0	0	0
332	61	2	10	2	2	0	1	14	10	2.5	14	23	76	45.6	0	0	0
333	64	1	4	1	2	0	3	7	26.66	11.9	39.31	45.75	204.43	36.29	0	0	1
334	68	1	10	2	2	0	0	12	14.9	3.5	15	28	90	37.1	0	0	0
335	60	2	2	1	2	1	0	0	41.6	21.1	82	107	123	28.5	0	0	1
336	53	2	11	2	1	0	0	13	17	3.9	14.8	20.8	54	47.4	0	0	0
337	69	1	4	2	2	0	1	6	26.3	14.2	38	86.3	68.9	34.6	1	1	1
338	52	2	5	2	2	1	3	6	68.8	42.79	24.79	64.88	126	22.93	0	0	1
339	70	1	2	2	1	0	2	6	7.2	3.2	18.5	23.5	56.4	45.7	0	0	1
340	59	2	1	1	2	0	0	0	22.93	7.83	25.31	36.44	144.18	42.31	0	0	0
341	65	1	8	2	2	0	1	11	12	2.2	13	28	75	46.2	0	0	0
342	50	2	4	2	2	1	0	10	20.1	5.8	57.4	50.9	132	40.3	0	0	0
343	58	1	14	2	2	0	1	6	19	6.68	31	40.2	108.2	40.2	0	0	0
344	72	2	3	2	1	0	0	4	17.6	4.3	36	28	108.2	45.2	0	0	0
345	53	2	5	2	2	1	0	7	25.25	5.96	25.94	29.23	98.93	38.6	0	0	0
346	48	1	5	2	2	0	0	3	13.71	4.93	103.6	97.67	70.62	36.97	1	0	1
347	55	1	4	2	2	0	0	3	19	6.68	31	40.2	108.2	40.2	0	0	0
348	59	1	4	2	1	0	0	5	11.9	2.7	24	29	82	40.4	0	0	0
349	50	2	4	2	1	0	0	5	20.5	5.9	30	44	36	35	1	0	1
350	50	1	2	1	2	1	0	9	18.69	6.1	36.76	30.97	224.44	35.48	1	0	0
351	37	2	5	1	2	1	0	0	8.1	3.4	29.9	25.1	61.7	46.4	0	0	0
352	52	2	0	2	2	1	0	1	19	6.68	31	29	108.2	40.2	1	0	0
353	62	2	0	1	2	1	1	0	19	6.68	31	40.2	108.2	40.2	0	0	0
354	50	2	1	2	2	1	3	2	14.2	4.49	31.69	36.7	177.1	36.35	0	0	0
355	66	1	9	2	2	1	1	11	7.7	2.7	44	50	70	43	0	0	0
356	55	1	7	2	2	1	0	8	10.32	3.61	60.94	52.84	102.43	32.04	1	0	0
357	66	2	2	2	1	1	2	4	13.44	2.3	29	34.18	148.13	48.5	0	0	0
358	76	1	1	2	3	0	3	4	14.28	4.93	25.24	41.73	113.17	34.6	0	0	0
359	77	1	7	2	2	0	2	8	19	6.68	31	40.2	108.2	40.2	0	0	1
360	65	2	0	1	2	0	0	1	19	6.68	31	40.2	108.2	40.2	0	0	0
361	51	1	5	2	2	0	0	2	19	6.68	31	40.2	108.2	40.2	1	0	0
362	59	1	5	2	2	1	0	2	19	6.68	31	40.2	108.2	40.2	0	0	0
363	60	1	0	2	1	0	0	2	20.1	3.5	19	47	37.1	37.1	0	0	1
364	59	1	0	1	1	0	3	3	20.65	9.9	17.51	34.9	67.51	33.37	0	0	1
365	45	1	0	2	2	0	0	4	22.4	5.9	47	41	80	44.5	1	0	0
366	79	2	7	2	3	0	1	12	23.3	6	27	36	54	45.4	0	0	0
367	54	1	1	2	2	0	2	2	17.5	5.5	27.3	29.5	86.2	42.1	0	0	0
368	61	1	1	2	2	0	2	2	12.7	4.3	38.8	33	88.9	45.2	0	0	0
369	70	2	0	2	1	0	1	2	81.3	38.1	22	88	179	30.1	0	0	1
370	61	2	4	2	1	0	0	6	18.2	5.5	10	17	84	41.1	0	0	0
371	40	1	15	2	2	1	2	12	19	6.68	31	40.2	108.2	40.2	0	0	0
372	50	1	12	2	3	0	0	11	16.7	5.9	21.6	28.1	60	40	1	0	0
373	79	1	4	2	2	0	3	5	11.4	4.1	2	16	108.2	39.1	0	0	1
374	67	1	42	1	2	1	0	7	19	6.68	31	40.2	108.2	40.2	0	0	0
375	63	1	5	2	2	0	2	3	19	6.68	31	40.2	108.2	40.2	0	0	0
376	58	1	8	2	1	1	3	9	47.6	9.4	27.2	40.2	188.6	39	0	1	1
377	60	1	10	1	2	1	2	6	19	6.68	31	40.2	108.2	40.2	0	0	1
378	53	1	0	2	1	0	0	1	21	6.6	82	111	161	47.4	1	0	1
379	70	1	5	2	2	0	1	6	28.5	10.5	37	55	110	39.5	1	0	1
380	68	1	6	2	2	0	0	10	13	2.4	28	26	108.2	39.3	0	0	0
381	41	1	0	1	2	1	0	2	19	6.68	31	40.2	108.2	40.2	1	0	0
382	66	1	1	2	2	0	2	3	11.1	2.6	24	27	61	44.9	0	0	0
383	31	2	0	2	2	1	0	3	20.38	4.76	18.83	27.69	22.91	36.29	0	0	0
384	50	1	6	2	2	1	2	6	14.91	3.23	22.38	31.02	69.65	49.85	0	0	0
385	82	1	11	2	3	0	0	11	17.3	5.5	9.1	24	103	41.1	0	0	0
386	54	1	14	2	2	1	2	1	19	6.68	31	40.2	108.2	40.2	0	0	0
387	71	1	4	2	2	0	2	6	19.9	5.6	32	33	142	44	0	0	0
388	52	1	1	1	2	1	0	2	19	6.68	31	40.2	108.2	40.2	0	0	0
389	51	2	6	2	1	0	0	6	7.4	2.1	25	37	82	38.4	0	0	0
390	60	1	10	2	1	0	0	9	9	3.3	23.9	27.7	79	46.5	0	0	0
391	58	1	12	2	3	1	0	11	10.2	3.1	27.1	33.3	103	74.4	0	0	0
392	65	1	2	2	2	0	2	2	14.7	5	26	29.2	86.2	42.5	0	0	0
393	66	2	11	2	2	0	2	2	12.8	3.8	25.3	18.9	60.2	45.7	0	0	0
394	60	1	3	2	2	0	3	4	13.4	4.86	29	32	72	39.8	0	0	0
395	46	1	0	2	2	1	0	2	19	6.68	31	40.2	108.2	40.2	0	0	0
396	70	1	5	2	2	1	2	7	22.06	8.17	28.59	27.33	106.51	33.3	0	0	0
397	47	2	3	1	2	1	0	4	19	6.68	31	40.2	108.2	40.2	0	0	0
398	72	1	7	2	2	0	0	10	15.1	2.9	15	30	84	47.9	0	0	0
399	59	1	11	2	2	0	0	6	11.3	3.3	49.3	60.3	121	47.8	0	0	0
400	45	1	11	1	2	1	2	2	19	6.68	31	40.2	108.2	40.2	1	0	0
401	70	1	7	2	2	1	3	14	19	6.68	31	40.2	108.2	40.2	0	0	1
402	36	1	9	2	2	1	2	2	19	6.68	31	40.2	108.2	40.2	0	0	0
403	52	1	0	1	2	0	0	1	19.6	6.2	37	35	103	35.7	1	0	0
404	50	1	1	1	2	1	0	1	19	6.68	31	40.2	108.2	40.2	0	0	0
405	63	2	2	1	1	0	1	0	10.6	3.4	31	27	68	44.5	0	0	1
406	47	1	2	1	2	1	0	2	13	6.6	31	32	83.3	37.1	0	0	0
407	51	2	12	2	2	0	0	12	8.8	2.1	13.9	31.4	105	50.7	0	0	0
408	59	1	6	2	2	1	3	13	11.64	3.24	19.6	29.77	76.9	34.08	0	0	0
409	64	1	6	1	2	1	0	8	10.55	3.83	55.89	63.73	279.26	37.8	0	0	0
410	77	1	9	2	2	1	3	10	8.33	2.71	91.06	126.55	126.03	40.15	0	0	0
411	64	2	1	1	1	0	0	3	9	4.5	14	22	90	40.7	0	0	0
412	67	2	3	2	2	0	2	4	31	11.6	37	46	85	38.5	1	0	1
413	46	2	3	1	2	1	0	5	15	7.2	42	54	92	35.7	0	0	0
414	80	1	5	2	3	0	0	6	9	4.9	12	16	114	40.7	0	0	1
415	65	1	4	2	2	0	3	6	27.1	14.8	94.5	120.6	90	29.3	0	0	1
416	51	1	9	2	2	1	0	12	27.3	5.8	28	38	107	38.3	1	0	0
417	48	1	3	1	2	1	3	1	14.6	5.6	63	47	64.2	36.6	0	0	0
418	74	1	13	2	2	0	0	2	22.9	8	43	58	76	35.5	0	0	1
419	67	2	10	2	2	0	0	15	12.78	3.64	38.41	48.01	88.79	41.39	0	0	0
420	69	1	6	2	2	1	0	7	15.98	4.21	13.06	21.73	67.82	35.25	0	0	0
421	64	2	10	1	2	0	0	11	9.8	3.7	7.7	28.7	137.4	31.3	0	0	0
422	66	2	11	2	2	0	0	12	8.4	2.1	21	22.5	107	45.6	0	0	0
423	60	1	11	2	1	0	0	10	18.3	4.9	38.1	34	78	40.3	0	0	1
424	58	1	1	2	2	0	2	6	12	3	17.6	28.3	100	40.7	0	0	1
425	69	2	11	2	1	0	0	10	50.6	18.8	28.2	46	69	42.2	1	0	0
426	69	2	5	2	2	0	0	1	32.3	23	23	33.2	247.9	25.1	0	0	0
427	40	1	3	2	2	1	0	3	19	6.68	31	40.2	108.2	40.2	0	0	0
428	46	2	9	1	2	1	2	7	13.6	3.3	16.44	30.52	95.72	33.79	0	0	0
429	61	1	0	1	1	0	3	3	16.2	5.4	38.14	58.48	11	37.86	1	0	1
430	67	2	0	2	2	0	0	12	12.18	3.28	14.82	17.99	61.07	40.68	0	0	0
431	68	2	5	2	3	0	2	6	16.07	4.94	18.06	25.47	63.82	42.29	0	0	0
432	48	1	5	1	3	0	0	0	17.3	7	25	28	82	50.5	1	0	0
433	59	2	10	2	1	0	0	7	38	9.7	11.5	40.2	71.3	33.7	0	0	1
434	57	1	2	2	1	0	0	3	17.9	3.3	35	38	87	46.7	0	0	0
435	77	1	9	2	2	0	3	11	14.2	4.8	16	17	84	43.4	1	0	0
436	52	1	13	2	2	1	0	2	19	6.68	31	40.2	108.2	40.2	0	0	0
437	66	2	4	2	3	0	1	9	19.3	8.9	8	31	108	44.2	0	0	0
438	75	1	8	2	2	0	3	11	34.01	11.97	32.83	49.2	89.28	37.9	0	0	1
439	53	1	5	2	2	0	2	2	11.18	6.79	45.29	41.08	83.55	43.54	0	0	0
440	54	1	0	1	2	1	0	0	19	6.68	31	40.2	108.2	40.2	0	0	0
441	42	2	5	1	2	1	2	2	19	6.68	31	40.2	108.2	40.2	0	0	0
442	53	1	5	2	2	1	2	8	13.87	3.52	19.27	40.37	96.17	41.15	1	0	1
443	65	2	4	2	2	0	2	5	17.37	6.55	24.31	43.71	155.16	41.8	0	0	1
444	68	2	3	2	2	0	1	10	13.45	3.04	11.25	15.78	100.37	43.91	0	0	0
445	70	1	2	1	2	0	1	0	18.8	7.1	52	44	49	47	0	0	0
446	73	2	2	2	2	1	3	9	7.17	1.88	20.39	29.16	60.91	34.28	0	0	0
447	44	1	11	1	2	1	0	10	16.11	4.87	39.69	43.4	93.69	35.56	0	0	0
448	60	1	9	2	2	1	1	10	14	3.8	26	31	157	38.9	0	0	0
449	60	1	6	2	2	0	1	9	20.8	4.4	26	34	52	47	1	0	0
450	61	1	10	2	2	0	2	2	10.84	3.52	37.4	35.2	96.4	43.3	0	0	0
451	60	1	44	1	2	1	0	6	13	4.4	40	39	77	42.3	0	0	0
452	74	1	5	2	2	1	1	8	12.62	3.93	25.03	23.65	63.98	42.04	0	0	1
453	71	1	6	1	2	0	3	9	20.64	10.29	48.53	58.93	101.09	30.11	0	0	1
454	67	1	3	2	2	1	3	7	19.09	6.87	17.25	29.38	154.51	43.09	0	0	0
455	64	2	4	2	1	0	0	5	10.4	2.1	20	26	81	47.5	0	0	0
456	67	1	4	2	2	0	1	6	18.8	5.1	34	37	68	42.3	0	0	0
457	55	1	5	2	2	0	0	2	19	6.68	31	40.2	108.2	40.2	0	0	0
458	75	1	8	2	2	0	2	2	12	3.6	27.3	13.9	84.1	42.7	0	0	0
459	57	1	2	2	2	1	0	4	75.3	42	22	35	63	3.02	0	0	0
460	56	1	1	2	2	0	0	5	9.5	4	37	26	173	42.8	0	0	0
461	54	2	7	2	3	0	0	11	12.1	3.9	12.6	25.2	59	27.8	0	0	0
462	65	2	5	1	2	1	2	2	19	6.68	31	40.2	108.2	40.2	0	0	0
463	56	1	4	1	2	1	2	1	24.3	8.3	35	32	59.5	35.2	0	0	0
464	61	2	6	1	2	1	2	7	19	6.68	31	40.2	108.2	40.2	0	0	1
465	64	2	3	2	2	0	2	6	16.95	4.35	32.88	36.72	79.45	42.91	0	0	0
466	46	1	8	2	2	1	0	9	13.6	3.8	34	31	108.2	45.1	0	0	0
467	76	1	0	2	2	1	0	12	37.54	12.97	41.57	53.82	119.86	39.5	0	0	0
468	37	1	2	2	2	0	0	1	19	6.68	31	40.2	108.2	40.2	0	0	0
469	62	1	8	2	2	0	3	8	21.43	5.87	19.65	33.53	109.25	29.66	0	0	0
470	72	1	6	2	2	0	3	9	17.69	5.52	20.26	41.07	103.87	41.77	0	0	1
471	53	1	7	2	1	1	2	7	24.56	8.14	24.36	41.54	148.44	45.2	0	0	0
472	62	2	5	2	1	1	2	7	10.81	2.79	29.18	42.85	126.19	43.95	0	0	0
473	68	2	2	1	2	1	0	1	28.92	6.77	34.19	38.77	171.24	42.94	0	0	0
474	71	1	5	2	2	1	3	9	33.62	11.35	35.76	68.82	209.72	35.04	0	0	0
475	55	2	0	1	2	1	0	1	19	6.68	31	40.2	108.2	40.2	0	0	0
476	37	2	1	1	2	0	2	7	3.86	12.18	39.55	38.12	84.62	48.69	1	0	0
477	43	1	1	2	1	1	2	9	8.83	2.11	22.92	30.34	123.03	28.18	0	0	0
478	65	1	10	2	2	1	0	5	16.7	5.6	35	40	278	42.1	0	0	0
479	58	1	8	2	2	1	2	6	17.42	5.28	33.24	35.82	68.8	43.81	0	0	0
480	56	1	1	2	1	0	0	2	21.3	6.7	81	67	81	46.5	1	0	0
481	72	1	6	2	3	0	0	9	29.1	8.4	19.8	24.8	102	45.6	0	0	0
482	70	1	4	2	2	1	0	6	9.3	1.8	25	36	116	47.4	0	0	1
483	64	1	9	2	2	0	1	11	4.5	1.1	33	22	48	40.5	0	0	0
484	60	2	4	1	2	0	2	6	8.3	4.3	16.5	26.6	54	37.9	0	0	1
485	43	1	2	1	1	0	3	0	43.2	18	11	19	64	42.5	0	0	0
486	47	1	5	2	2	0	0	6	19	6.68	31	40.2	108.2	40.2	0	0	1
487	43	1	10	2	2	0	0	3	64.6	19.2	93	152	384	36.2	0	0	0
488	40	2	3	2	1	0	0	4	9	4	75	85.6	49	36.5	1	0	1
489	72	2	1	2	2	0	0	5	19	6.68	31	40.2	108.2	40.2	0	0	1
490	55	2	8	2	2	1	0	2	19	6.68	31	40.2	108.2	40.2	0	0	0
491	59	1	2	2	2	0	0	2	9.24	3.05	12.55	17.77	54.45	31.74	0	0	0
492	50	1	8	1	2	1	0	6	8.43	2.73	30.75	36.82	88.29	38.42	0	0	0
493	69	2	1	2	2	0	0	2	19	6.68	31	40.2	108.2	40.2	0	0	0
494	61	2	9	2	2	0	0	3	13.2	3.2	32	30	62	36.6	0	0	0
495	53	1	7	1	2	0	0	10	36	16	51.6	76	93	31.9	1	0	1
496	70	1	2	2	2	0	0	1	19	6.68	31	40.2	108.2	40.2	0	0	0
497	49	2	3	1	2	1	2	1	12.42	3.58	46.5	33.46	80.68	39.61	0	0	0
498	55	2	17	1	2	1	1	20	19	6.68	31	40.2	108.2	40.2	0	0	1
499	75	1	11	2	13	0	0	10	15.7	5.3	18.2	27.8	50	46.1	0	0	0
500	59	1	3	2	2	1	1	8	9.51	2.3	21.38	28.99	91.23	40.38	0	0	0
501	54	2	5	2	2	1	2	6	9.6	2.81	48.78	43.17	119.67	48.89	0	0	0
502	52	1	1	2	2	1	0	2	19	6.68	31	40.2	108.2	40.2	0	0	0
503	58	1	11	2	2	1	3	10	16.5	3.8	19.6	24.7	134	42.8	0	0	0
504	52	1	7	2	2	1	2	8	13.97	4.12	24.07	39.06	86.88	42.41	1	0	0
505	56	1	23	2	2	1	2	11	19	6.68	31	40.2	108.2	40.2	0	0	1
506	47	1	5	2	2	1	0	6	16.4	2.4	30	28	359	41.7	0	0	0
507	58	2	9	1	2	1	2	3	19	6.68	31	40.2	108.2	40.2	1	0	0
508	62	1	1	2	2	1	3	4	9.35	2.74	34.47	37.68	66.53	42.52	0	0	0
509	70	1	5	2	2	1	2	6	40.6	19.9	26	53	116	43.7	0	0	0
510	54	1	8	2	2	0	0	10	37.6	4.2	25	34	133	41.7	1	0	0
511	60	2	3	2	2	1	0	5	13.01	3.3	28.2	28.2	58.7	30.4	0	0	0
512	66	1	0	2	2	0	0	1	19	6.68	31	40.2	108.2	40.2	0	0	0
513	61	1	24	1	2	1	0	12	25	15.8	33	45	108	34.4	0	0	0
514	55	1	4	2	2	1	0	3	19	6.68	31	40.2	108.2	40.2	0	0	0
515	57	2	9	2	2	1	2	2	19	6.68	31	40.2	108.2	40.2	0	0	0
516	62	1	1	2	2	1	0	3	16.27	3.43	14.97	22.43	57.36	31.38	0	0	0
517	48	1	8	2	2	1	0	9	12.6	6	18	38.1	113	31.2	1	0	1
518	67	2	9	1	2	0	0	5	9	5.5	23	40.2	90	35.7	1	0	0
519	49	1	1	2	2	0	0	2	18.62	5.45	21.1	27.51	76.95	40.28	0	0	0
520	65	2	0	2	2	0	1	5	6	1.6	17	30	93	44	0	0	0
521	74	2	1	2	1	0	0	2	17.7	5.3	50	68	190	35.3	0	0	1
522	68	1	4	2	2	1	0	6	22.9	8.5	25	39.2	152	43.6	0	0	0
523	61	1	19	1	3	1	0	4	7	3.8	13	18	69	36.5	0	0	0
524	79	1	5	2	4	0	0	10	32.1	24.1	32	57	50	21.3	1	0	1
525	64	1	11	2	1	0	0	12	8.8	3.7	29.1	46.8	84	43.8	0	0	1
526	47	2	1	2	1	0	0	4	26.66	11.93	24.45	53.28	123.67	29.74	1	0	0
527	49	1	10	2	2	1	1	16	4.1	1.1	62	64	164	43.6	0	0	0
528	42	1	0	1	2	1	0	1	19	6.68	31	40.2	108.2	40.2	0	0	0
529	52	1	6	2	2	0	0	7	16.8	5.4	57	64	107	38.4	0	0	0
530	60	2	5	2	2	1	0	2	45.67	14.08	26	32	70	39.8	0	0	0
531	72	1	2	1	2	0	1	3	35.3	18.9	26.2	39.3	120.7	31.4	0	0	1
532	56	1	0	2	1	0	0	1	47.8	17.8	21	10	178	36.4	0	0	0
533	70	1	6	2	2	0	1	8	10.5	3.2	14	24	50	42	0	0	0
534	73	2	4	2	2	0	2	6	12.9	1.8	11	36	84	39.3	0	0	0
535	49	1	0	2	2	0	0	2	19	6.68	31	40.2	108.2	40.2	0	0	1
536	61	2	8	2	2	1	2	4	19	6.68	31	40.2	108.2	40.2	0	0	0
537	54	1	7	2	2	0	3	11	40.55	17.02	41.21	52.76	102.78	27.89	1	0	0
538	66	2	10	1	2	1	2	5	19	6.68	31	40.2	108.2	40.2	1	0	0
539	46	2	10	1	2	1	0	7	19	6.68	31	40.2	108.2	40.2	0	0	0
540	67	2	2	2	2	1	0	2	16.99	4.81	17.66	33.85	108.2	28.74	0	0	0
541	48	1	1	1	2	1	0	1	19	6.68	31	40.2	108.2	40.2	0	0	0
542	40	2	3	1	2	0	0	3	23	12.3	15	15	39	38.8	0	0	0
543	39	1	0	2	1	0	0	1	10.6	2.4	27	28	45	48.5	0	0	0
544	67	1	9	1	2	1	1	3	19	6.68	31	40.2	108.2	40.2	0	0	0
545	69	1	3	2	3	0	1	6	11.8	1.9	29	36	48	34.8	0	0	0
546	67	1	4	2	2	1	3	6	21.13	7.59	38.71	41.63	170.36	35.21	0	0	0
547	80	1	7	2	2	0	3	4	12.8	6.6	69	51	251.5	37.2	0	0	0
548	59	2	4	2	2	0	0	3	19	6.68	31	40.2	108.2	40.2	0	0	0
549	61	1	6	2	2	0	0	4	19	6.68	31	40.2	108.2	40.2	0	0	0
550	76	2	5	2	2	0	0	14	17.17	6.66	26.23	49	145.1	33.82	0	0	1
551	67	2	5	1	3	1	0	7	19	6.68	31	40.2	108.2	40.2	0	0	0
552	48	1	0	2	2	0	0	2	19.3	3.8	63.1	68.6	58	31.2	0	0	0
553	50	2	3	1	2	0	2	0	8.1	3.3	26.5	23.7	63.2	41.4	0	0	0
554	59	1	11	2	2	1	0	14	10.85	3.39	32.46	36.66	74.28	39.63	0	0	0
555	62	2	10	2	2	0	2	13	18.3	3.8	21	33	41	47.2	0	0	0
556	64	1	11	2	2	1	3	15	24.4	9.8	70.2	89.5	416	30.6	0	0	1
557	69	2	11	2	1	0	3	15	13	3.5	17.7	15.5	75	44.5	0	0	0
558	46	1	3	2	2	1	3	4	18.3	4.1	34	35	85	44.9	1	0	0
559	62	1	5	2	2	0	3	7	14.42	5.35	44.48	52.47	169.79	46.19	0	0	0
560	65	1	7	2	2	0	3	8	24.43	9.91	21.53	36.05	77.41	39.84	0	0	0
561	66	1	5	2	2	0	0	2	19	6.68	31	40.2	108.2	40.2	0	0	0
562	72	2	7	2	2	1	2	4	15.08	5.37	7.46	33.04	87.49	33.24	1	0	0
563	69	1	0	2	2	0	0	1	19.2	10.8	26.2	28.3	79.4	38.6	0	0	1
564	70	1	15	2	1	0	0	6	29.85	11.14	16.19	30.44	62.72	42.81	0	0	0
565	58	2	0	2	2	1	2	2	13.56	3.78	14.51	27.43	136.43	35.53	0	0	0
566	63	1	3	2	2	1	0	4	19	6.68	31	40.2	108.2	40.2	0	0	0
567	53	1	10	2	2	1	2	5	19	6.68	31	40.2	108.2	40.2	1	0	0
568	68	1	0	2	1	0	3	2	17.73	6.65	18.93	28.15	110.28	35.2	1	0	0
569	50	2	3	2	2	0	3	6	353	13.4	39	69	155	40.2	0	0	1
570	59	1	4	2	2	0	2	6	17.3	5.2	33	36	120	35.5	1	0	0
571	79	1	6	2	3	0	1	8	19	6.68	31	40.2	108.2	40.2	0	0	1
572	61	1	5	1	2	0	2	0	13	4.4	11.5	27.7	91.8	33.4	0	0	1
573	75	1	0	1	2	0	0	0	13.8	6.4	18.4	34.4	70.2	46.5	0	0	0
574	63	1	5	2	2	0	0	6	12.8	4.2	15.3	41.4	20.4	28.8	1	0	1
575	66	1	8	2	2	0	0	9	5.5	0.6	13	16	155	48.3	0	0	1
576	54	1	5	2	2	1	0	2	19	6.68	31	40.2	108.2	40.2	0	0	0
577	39	2	4	1	3	1	0	0	31	10.5	55	59	163	33.2	0	0	0
578	73	2	10	2	2	0	0	23	6.2	1	16	25	43	42.1	0	0	0
579	68	2	1	2	2	0	1	1	19	6.68	31	40.2	108.2	40.2	0	0	0
580	55	1	6	1	2	1	2	1	19	6.68	31	40.2	108.2	40.2	0	0	0
581	44	2	2	1	2	1	0	5	23.88	7.4	33.09	27.68	69.56	32.55	0	0	0
582	65	1	8	1	2	1	0	8	15.98	5.15	43.6	57.35	153.46	34.5	0	0	0
583	42	1	1	2	2	1	0	3	20.61	3.98	43.21	40.66	135.37	42.84	0	0	0
584	69	2	4	2	2	0	3	11	18.2	5.39	12.73	20.86	114.7	32.39	0	0	1
585	57	2	8	2	2	1	0	14	15.27	4.56	30.89	52.61	118.3	27.83	1	0	1
586	60	1	1	1	2	1	2	1	19	6.68	31	40.2	108.2	40.2	0	0	0
587	49	2	2	2	1	1	1	3	12.2	1.8	14	68	107	35.6	0	0	0
588	44	1	8	2	2	1	2	9	28.96	7.71	24.09	35.68	80.08	43.74	0	0	0
589	46	2	6	2	2	1	2	4	8.91	2.71	8.97	22.86	71.1	39.7	0	0	0
590	52	1	5	2	1	0	0	6	13.6	3.9	16.8	26.7	61	45	0	0	0
591	62	2	2	1	1	0	2	3	19.52	4.7	31.85	38.89	133.16	41.69	0	0	0
592	63	1	5	2	2	0	0	4	19	6.68	31	40.2	108.2	40.2	1	0	1
593	56	1	10	2	2	1	0	10	19	6.68	31	40.2	108.2	40.2	0	0	1
594	34	1	2	2	1	0	0	3	19.8	5.2	25	27	77	52.9	0	0	0
595	57	1	7	2	2	1	0	10	26.97	6.11	35.37	47.05	87.41	33.05	0	0	0
596	78	1	2	2	2	1	0	7	27.89	9.74	25.08	33.33	49.38	38.26	0	0	1
597	59	1	5	1	1	0	2	0	39.69	22.09	51.4	54.4	473.97	41.99	0	0	0
598	68	1	5	1	2	1	2	2	35.3	11.15	57.79	56.91	194.57	33.21	0	0	0
599	61	1	9	2	2	0	3	11	17.1	4.1	28	24	72	42.6	0	0	0
600	65	2	6	2	2	1	2	4	15.67	4.14	25.72	34.68	104.14	47.27	0	0	0
601	68	1	11	1	3	0	0	0	20.4	9.5	19	40	56	28	0	0	1
602	62	1	2	1	2	0	0	1	19	6.68	31	40.2	108.2	40.2	0	0	0
603	58	1	11	2	2	0	0	3	25.9	10.3	22	36	61	35.8	0	0	1
604	79	1	1	2	2	0	0	4	15	9.1	18	33	95	32.7	0	0	1
605	78	2	9	2	2	0	2	11	13.1	3.8	9.3	221	55	41.9	0	0	0
606	61	1	6	1	2	1	2	3	19	6.68	31	40.2	108.2	40.2	0	0	0
607	74	1	11	1	2	0	0	11	8.4	4.3	58.8	77	45.4	30.1	0	0	1
608	60	2	7	2	2	0	0	9	7.1	1.3	7	25	61.5	39.2	0	0	0
609	72	1	5	2	1	0	2	6	14.08	4.24	15.55	23.55	70.49	45.87	0	0	1
610	69	1	0	2	2	0	0	1	19	6.68	31	40.2	108.2	40.2	0	0	0
611	50	1	6	2	2	1	2	1	19	6.68	31	40.2	108.2	40.2	0	0	1
612	69	1	5	1	2	0	3	6	18.82	6.74	14.21	68.44	128.54	43.62	0	0	0
613	66	1	28	1	2	1	0	18	19	6.68	31	40.2	108.2	40.2	0	0	1
614	48	2	2	1	2	1	0	5	19	6.68	31	40.2	108.2	40.2	0	0	0
615	58	2	12	2	2	0	2	3	14.9	3.5	16	31	106	45.1	0	0	0
616	68	2	4	1	2	1	0	3	17.25	4.73	12.72	26	98.87	37.79	0	0	0
617	65	2	3	2	2	1	3	5	30.81	7.78	16.02	26.58	98	40.14	0	0	0
618	45	2	6	2	2	1	2	3	9	2.65	33.81	57.34	60.36	32.92	1	0	0
619	57	1	1	2	2	0	2	2	9.3	3.3	19.5	26.8	61.4	43	0	0	0
620	60	1	5	2	2	0	2	7	17.9	6.2	34	26	75	42.6	0	0	0
621	56	1	10	2	2	0	1	11	25.3	9.1	65	27	98	33.7	1	0	0
622	71	2	11	2	2	1	1	10	13.7	4.8	12.3	25.1	206	44.8	0	0	0
623	64	1	5	2	2	0	0	2	19	6.68	31	40.2	108.2	40.2	0	0	0
624	49	1	1	1	2	1	0	1	19	6.68	31	40.2	108.2	40.2	0	0	0
625	53	2	6	1	2	1	0	4	14.9	5.1	29.9	37.9	108.5	40.1	0	0	0
626	60	1	3	2	2	0	0	6	19	6.68	31	40.2	108.2	40.2	0	0	0
627	60	1	9	1	2	1	0	1	20	7.2	30	30	78	37.7	0	0	0
628	69	1	8	2	2	0	0	7	19	6.68	31	40.2	108.2	40.2	0	0	1
629	64	2	3	2	2	1	0	2	18	7.34	34	26	59	40	0	0	0
630	63	2	9	2	1	1	0	9	11	3.4	24	79.3	231.5	32.6	0	0	0
631	77	1	7	2	2	0	0	5	11.2	5	16	26	104	36.1	0	0	1
632	49	1	11	1	1	1	1	0	12.8	4.2	178	173	132	39	0	0	1
633	47	1	11	2	3	1	0	11	11.3	3.1	43.8	36.3	91	44	0	0	0
634	67	2	4	2	2	0	2	6	14.3	3.2	15	32	76	41.6	0	0	0
635	62	1	6	2	2	0	2	11	26.24	6.35	33.53	36.19	75.41	45.65	0	0	0
636	66	1	7	2	2	0	0	2	19.8	11.2	18.7	23.5	56.2	41.3	0	0	0
637	76	1	2	2	2	0	2	3	16.26	8.87	26.25	34.52	111.54	26.34	0	0	1
638	70	1	6	2	2	0	3	9	16.7	5.86	16.07	34.72	144.76	42.47	0	0	0
639	71	1	6	2	2	0	2	8	14.45	5.01	32.6	23.88	37.13	41.01	0	0	1
640	70	1	5	2	2	1	2	14	20.14	5.83	42.02	31.93	97.32	41.39	0	0	0
641	58	1	1	1	2	0	2	7	19	6.68	31	40.2	108.2	40.2	0	0	0
642	56	1	12	2	2	0	0	2	35.2	12.7	39	55	188	36.1	1	1	0
643	52	1	12	2	2	0	2	2	11.7	3.42	20.6	23.1	97.1	37	0	0	0
644	45	1	8	2	2	0	0	9	20.2	4	67	50	111	48.8	1	0	0
645	61	1	10	2	2	1	0	3	21.2	7	39	45	107	40.1	0	0	0
646	73	2	7	2	2	0	2	6	8.9	3.9	18.3	48.8	127.2	38.1	0	0	1
647	66	1	7	2	2	1	0	2	14.1	6.8	24	26	48.8	35.9	0	0	0
648	69	2	11	2	2	1	3	10	15.9	4.1	12.1	21.6	77	46.8	1	0	0
649	72	2	1	2	2	0	0	20	19.47	5.94	17.76	26.76	74.03	37.73	0	0	1
650	58	1	4	2	2	0	0	4	13.1	4.3	22.8	27	45.4	30.1	0	0	1
651	66	1	2	2	2	1	2	4	12.35	4.27	22.18	30.86	92.11	40.56	0	0	1
652	58	1	6	2	2	0	3	9	41.5	22.17	38.9	54.16	182.93	28.87	1	1	1
653	67	2	5	2	2	1	0	2	19	6.68	31	40.2	108.2	40.2	1	0	0
654	47	2	0	2	2	1	0	1	19	6.68	31	40.2	108.2	40.2	0	0	0
655	59	2	5	2	1	0	3	1	12.91	4.47	28.76	35.84	85.27	41.19	0	1	0
656	71	2	6	2	2	1	2	10	18.71	6.6	28.32	48.55	130.22	27.58	1	0	0
657	67	1	0	2	1	0	0	1	3.6	1.1	23	30	98	37.7	0	0	0
658	70	2	2	2	1	1	0	6	16.2	4.8	22	29	119	37.9	0	0	1
659	64	1	0	2	1	1	2	1	15.09	4.9	33.26	50.4	183.37	40.19	0	0	0
660	72	1	5	2	1	1	2	1	24.9	8.74	26.28	36.93	89.38	33.62	0	0	1
661	64	1	7	2	2	0	0	15	11	1.7	23	33	65	46.2	0	0	0
662	61	2	4	2	2	0	0	5	25.6	10.3	40.5	31	259.8	28	0	0	1
663	57	1	0	1	2	0	0	2	19	6.68	31	40.2	108.2	40.2	0	0	0
664	66	2	6	2	2	0	2	9	6.7	1.7	19.06	19.88	81.76	42.09	0	0	0
665	47	1	3	2	2	1	3	6	9.93	2.79	39.72	40.89	85.09	45.92	0	0	0
666	71	1	3	2	2	0	0	7	31.12	9.88	33.49	46.74	93.3	33.88	0	0	1
667	62	1	1	2	2	0	0	2	19	6.68	31	40.2	108.2	40.2	0	0	0
668	57	1	9	2	2	0	2	11	9.9	2.2	12	28	67	45.8	0	0	0
669	68	2	6	1	2	1	2	3	24.1	7.4	32	32	196	39.3	0	0	1
670	62	1	4	2	2	0	0	6	18.5	12.2	55	41	393	25.9	0	0	1
671	76	1	7	2	2	0	1	10	25.4	7.7	11	31	95	43	0	0	1
672	78	1	0	2	2	0	2	30	13.63	4.24	12.05	19.51	62.66	32.94	0	0	0
673	66	1	7	2	2	0	2	6	6.6	3.6	3.8	39.3	62	29.7	0	0	1
674	34	2	3	1	2	1	2	0	11.3	3.9	94.5	67.5	112.2	40.2	0	0	0
675	64	2	7	2	2	1	2	10	12.3	4	21	35	108.2	35.1	1	0	0
676	63	1	3	2	2	0	3	5	10.5	3.6	35	40	128	43.2	1	0	0
677	66	2	0	2	2	0	0	3	8.3	1.6	16	34	76	43.2	0	0	0
678	78	1	1	2	2	0	0	2	7.5	3	21	30	84	43.4	0	0	1
679	58	1	11	2	2	0	0	13	21.5	5.3	16	18.4	65	50.3	0	0	0
680	46	1	4	2	2	1	2	4	15.81	5.67	32.4	47.44	121.09	40.04	0	0	0
681	24	2	10	2	2	1	0	4	19	6.68	31	40.2	108.2	40.2	0	0	0
682	61	1	9	1	2	1	2	1	19	6.68	31	40.2	108.2	40.2	0	0	0
683	51	1	0	1	2	0	0	1	18.8	7.6	43	61	104	39.6	1	0	1
684	52	1	7	2	2	1	0	9	21.53	6.7	27.58	37.73	99.3	46.58	0	0	0
685	67	1	0	2	2	0	3	2	20	7.7	26.7	27	108	31	1	0	1
686	59	2	1	2	2	0	0	5	17.81	8.88	40.99	33.06	83.65	29.45	0	0	1
687	70	2	10	1	3	0	0	9	13	7.2	28	34	79	38.4	0	0	0
688	58	1	9	2	2	0	2	5	19	6.68	31	40.2	108.2	40.2	1	0	0
689	48	1	6	2	2	1	2	2	19	6.68	31	40.2	108.2	40.2	0	0	0
690	78	1	6	2	2	0	1	9	11.88	3.59	33.67	32.11	58.41	36.86	0	0	0
691	64	1	2	2	1	0	0	1	40.4	25.7	33	8	123	33.1	0	0	1
692	73	1	9	2	3	0	0	13	17.3	2.6	18	29	59	30.6	0	0	0
693	61	1	9	1	2	1	2	5	19	6.68	31	40.2	108.2	40.2	0	0	0
694	58	2	13	2	1	0	0	5	13.9	4.6	68	66	130	39.8	0	0	1
695	82	1	6	2	2	1	3	9	19.5	8.79	37.29	52.39	258.6	29.2	0	0	1
696	68	2	9	2	2	0	2	13	11.31	3.48	39.68	48.5	109.68	46.47	0	0	0
697	61	1	16	1	2	1	2	7	19	6.68	31	40.2	108.2	40.2	0	0	0
698	49	1	10	1	3	1	0	4	15	9.4	62	54	6.7	46	0	0	0
699	50	1	1	1	2	1	2	2	23.58	6.36	31.82	36.1	110.25	36.64	0	1	0
700	42	1	7	2	2	1	0	8	38.7	11.1	33.9	45.6	75.6	28.7	0	0	0
701	65	1	1	2	2	0	0	11	7.92	2.47	28.01	23.93	105.76	38.48	0	0	1
702	49	1	1	2	2	1	0	4	22.65	6.56	19.84	30.02	60.69	38.92	0	0	0
703	65	1	9	2	2	0	0	10	11	2.1	46	35	124	47.9	0	0	0
704	60	1	4	2	1	1	0	2	7.4	2.6	15	22	99	41	0	0	0
705	72	1	4	1	2	0	0	2	19	6.68	31	40.2	108.2	40.2	1	0	0
706	54	1	3	1	2	0	0	7	19	6.68	31	40.2	108.2	40.2	0	0	1
707	53	2	6	1	1	1	0	0	14	6	54	53	165	40	0	0	0
708	73	1	16	2	2	0	1	6	21	12.1	22	26	78	41.1	1	0	0
709	61	1	3	2	1	0	2	5	19.28	8.07	30.6	30.18	116.6	47.27	1	0	0
710	41	1	5	2	2	0	0	6	13.1	1.8	27	27	99	35.9	0	0	0
711	58	2	3	2	2	0	0	2	9	3.5	17	21	113	39.2	0	0	0
712	48	1	3	2	2	1	3	4	21.58	5.24	42.35	51.96	131.68	46.99	1	0	0
713	59	1	3	1	2	1	2	2	19	6.68	31	40.2	108.2	40.2	0	0	1
714	55	1	5	2	2	1	3	1	26.08	9.15	45.49	64.35	224.61	45	0	0	0
715	82	2	10	2	2	0	3	25	40.56	5.48	19.88	36.44	76.2	35.1	0	0	1
716	45	2	10	2	2	1	0	11	14.9	3.3	20	29	60	35.3	0	0	0
717	77	2	10	2	2	0	1	11	17.8	2.7	23	31	87	46.8	0	0	0
718	70	1	5	1	2	0	3	7	37.16	14.81	31.36	53.8	88.25	29.08	0	0	1
719	55	1	10	2	2	0	1	11	19.6	4.9	13	23	63	43.8	0	0	0
720	48	1	4	2	2	1	2	7	10.98	3.88	36.26	42.39	150.09	46.53	0	0	0
721	55	1	9	2	2	1	2	8	18.78	4.89	50.85	44.95	123.29	36.54	0	0	0
722	64	1	5	2	1	1	2	1	17.34	5.53	12.5	39.74	127.47	34.17	0	0	0
723	64	1	7	2	2	1	2	8	14.96	5.04	25.08	33.03	129.53	34.92	0	0	1
724	73	2	15	2	2	0	3	8	19	6.68	31	40.2	108.2	40.2	0	0	0
725	52	1	10	2	2	1	0	13	25	8.3	32	39	104	40	0	0	0
726	57	1	9	2	2	1	0	11	20.5	6	23	37	105	41	1	0	0
727	48	1	7	2	2	1	2	9	6.7	26.9	62	50	159	42.7	0	0	0
728	75	1	1	2	2	0	1	6	9.6	2.2	36	35	92	44.8	1	0	0
729	54	2	4	2	2	0	0	5	10.6	1.6	110	60	105	47	0	0	0
730	70	1	7	2	2	1	3	8	10.16	3.28	10.56	30.95	121.55	43.98	0	0	1
731	69	1	4	2	1	0	0	7	9.6	3.4	20	28	95	39.5	0	0	0
732	58	2	6	1	2	1	0	3	11	6.1	22	33	83	25.1	0	0	1
733	61	1	2	2	2	0	0	3	13.5	4.3	32	53	178	38.4	1	1	1
734	61	1	9	2	2	1	0	4	14.1	5.2	20	27	69.9	34.6	0	0	0
735	74	2	9	1	2	0	2	12	45.67	23.02	19.84	36.6	122.72	33.24	0	0	1
736	51	1	5	2	2	1	0	2	19	6.68	31	40.2	108.2	40.2	0	0	0
737	72	1	5	2	2	0	3	20	12.18	3.02	17.3	24.68	101.97	39.91	0	0	0
738	72	1	13	1	2	0	2	10	19	6.68	31	40.2	108.2	40.2	0	0	1
739	74	1	0	2	1	0	0	1	34.2	15.9	58	81	219	28.7	0	0	1
740	55	2	3	1	2	0	2	0	25.9	10	45.8	52.7	178.9	28.5	0	0	1
741	54	2	5	2	1	0	2	1	8.46	1.92	20.16	24.61	83.64	45.73	0	0	0
742	48	1	6	2	2	0	2	9	53.1	17.18	28.54	65.16	89.83	31.83	0	0	0
743	62	2	1	2	2	0	0	2	17	8.5	22.4	34.9	94	46.7	0	0	0
744	50	1	13	2	2	1	2	2	19	6.68	31	40.2	108.2	40.2	0	0	0
745	56	2	7	2	2	1	2	2	19	6.68	31	40.2	108.2	40.2	0	0	0
746	55	1	2	2	2	0	2	9	8.07	2.05	19.28	26.21	87.27	37.41	0	0	0
747	60	1	5	2	2	0	0	2	19	6.68	31	40.2	108.2	40.2	0	0	0
748	53	1	5	1	2	1	0	7	25.92	8.4	20.31	34.06	60.05	30.9	0	0	0
749	58	1	8	2	2	1	2	3	19	6.68	31	40.2	108.2	40.2	0	0	0
750	58	1	4	2	2	1	0	5	12.7	3.54	37.36	43.51	5.07	29.5	0	0	0
751	53	1	7	2	2	0	3	6	3.4	1.3	45	50	148	22.4	1	0	0
752	68	2	2	2	2	0	3	10	8.16	2.09	20.94	30.9	61.76	40.57	0	0	0
753	63	1	10	2	2	0	2	15	13.2	4.2	24	22	68	45.5	1	0	0
754	58	1	1	2	2	0	0	2	19	6.68	31	40.2	108.2	40.2	0	0	0
755	71	1	6	2	2	0	3	9	18.18	4.86	12.87	25.39	73.08	42	1	0	0
756	61	1	0	2	2	0	1	1	19	6.68	31	40.2	108.2	40.2	1	1	0
757	61	2	7	2	2	1	2	3	19	6.68	31	40.2	108.2	40.2	0	0	0
758	55	1	5	2	1	1	0	3	14.65	3.62	25.59	37.75	81.8	38.44	0	0	0
759	60	1	5	2	2	1	0	6	23.75	9.52	37.72	172.63	257.13	31.77	0	0	1
760	67	2	6	2	2	1	2	2	7.5	3.4	31.2	35.4	78.5	48.6	0	0	0
761	30	1	5	2	2	0	0	2	19	6.68	31	40.2	108.2	40.2	0	0	0
762	69	2	11	2	2	1	3	14	15.2	4.7	47	42	408	44.3	0	0	0
763	68	1	4	2	2	0	3	6	4.5	3.37	16.85	26.42	81.55	47.51	0	0	0
764	70	1	5	2	2	0	3	7	14.66	5.97	40.01	57.06	106.26	37.5	0	0	0
765	62	2	9	2	2	1	2	10	20	6.3	52	263	396	35	1	0	1
766	55	1	10	2	2	0	3	12	14.22	3.77	19.01	21.93	84.36	41.27	1	0	0
767	67	1	10	2	2	1	3	11	12.4	3.53	27.15	29.71	82.72	34.2	0	0	0
768	53	1	12	2	2	1	0	9	19	6.68	31	40.2	108.2	40.2	1	0	0
769	81	1	3	2	2	0	0	6	19	6.68	31	40.2	108.2	40.2	0	0	1
770	63	2	1	2	2	1	3	2	15.35	7.24	26	24	96	40.5	0	0	0
771	69	1	5	2	2	1	2	10	11.25	3.49	33.48	31.66	124.43	37	0	0	0
772	62	1	4	2	2	1	0	9	12.79	3.39	30.73	31.87	153.59	33.31	0	0	0
773	77	1	4	2	2	0	0	5	27.4	11.8	14	43	103	29.5	0	0	1
774	73	2	4	2	2	0	3	5	9.07	2.83	17.74	31.21	115	44.75	0	0	1
775	68	2	8	2	3	0	3	12	19	6.68	31	40.2	108.2	40.2	0	0	1
776	69	2	6	2	2	0	0	7	18.7	4.4	64	44	70	42.3	0	0	0
777	52	1	6	2	2	0	0	8	7.4	1.1	19	23	68	46.1	0	0	0
778	56	2	0	2	3	0	1	5	6.5	1.5	27	37	70	46.7	0	0	0
779	51	2	8	2	2	1	2	1	19	6.68	31	40.2	108.2	40.2	0	0	0
780	74	2	10	2	1	0	0	10	9.7	3.1	19.3	22.1	69	45.3	0	0	0
781	69	1	4	2	2	0	0	3	19	6.68	31	40.2	108.2	40.2	0	0	0
782	22	1	3	2	2	1	0	4	18.1	3.9	50	38	82	42.1	0	0	0
783	46	1	5	1	2	1	0	3	11.69	3.1	24.71	26.51	78.55	46.77	0	0	0
784	66	1	7	2	1	1	2	16	45.04	29.08	93.98	206.49	433.78	26.81	0	0	1
785	53	1	3	2	2	0	0	10	62.47	24.52	25.59	35.81	57.47	39.73	0	0	0
786	62	1	9	2	2	0	2	11	7.9	2.5	5	27	39	40.2	1	0	0
787	67	1	7	2	2	0	0	9	16.4	4.3	80	62	150	46.4	0	0	0
788	67	1	9	1	2	1	0	2	27	16.1	42	70	194	26.7	0	0	1
789	79	1	4	1	3	0	0	5	12	5.5	13	22	67	36.7	0	0	1
790	58	1	5	2	2	1	0	3	10.02	3.22	25.91	27.45	108.2	32.85	1	0	0
791	50	1	6	2	2	1	0	2	16.91	5.08	18.32	23.78	90.6	30.58	0	0	0
792	57	1	0	2	2	0	0	3	19	6.68	31	40.2	108.2	40.2	0	0	1
793	50	2	7	2	2	1	3	15	12.63	3.59	22.02	22.81	91.6	25.78	1	0	1
794	73	1	4	2	2	0	2	6	29.06	8.32	20.06	42.09	60.02	41.21	0	0	0
795	64	1	5	2	2	1	0	5	15	4.2	42	38	105	36	0	0	0
796	67	2	1	2	2	0	2	2	20.63	6.85	29.43	49.65	65.78	44.13	1	0	1
797	71	2	5	2	2	0	2	6	5.9	1.9	12	27	112	40	0	0	0
798	73	2	10	2	2	0	0	12	8.22	1.99	24	37.66	137.16	37.93	0	0	0
799	50	2	18	2	2	1	0	4	11	49	57	39	107	40.2	0	0	0
800	60	2	5	2	1	0	0	5	13	6.7	8	14	80	42.2	0	0	0
801	68	1	42	1	3	1	0	5	14.8	8	25	22	102	34	0	1	1
802	57	2	18	1	2	1	0	5	8	4.1	15	27	97	42.1	0	0	1
803	58	1	2	2	1	1	0	7	22.5	5.6	32.3	31.2	64	50.3	0	0	1
804	68	1	4	2	2	0	0	8	47.4	13.8	47	45	88	40.3	1	0	0
805	48	1	2	2	2	1	0	6	14.5	3.4	56.1	54.7	151	42.4	0	0	0
806	63	2	7	1	2	0	2	5	19	6.68	31	40.2	108.2	40.2	0	0	1
807	49	1	2	2	2	0	0	3	19	6.68	31	40.2	108.2	40.2	0	0	1
808	58	1	8	2	2	0	2	2	19	6.68	31	40.2	108.2	40.2	1	0	0
809	48	2	6	2	2	1	2	2	14.2	4	54	34.9	113.9	41.6	0	0	0
810	69	1	11	2	2	1	3	11	11.9	4.5	12.3	27.2	88	43.7	0	0	0
811	70	1	5	1	2	0	0	3	56.94	41.4	41.04	53.46	143.89	35.64	0	0	1
812	62	1	13	2	2	0	1	6	7.1	3.5	16	30	76	45.6	0	0	0
813	71	1	5	2	2	0	1	13	11.5	1.8	18	35	68	40	0	0	0
814	59	2	9	2	2	0	1	11	15	3.4	56	33	74	45.3	0	0	0
815	57	1	4	1	2	1	2	5	19	6.68	31	40.2	108.2	40.2	0	0	1
816	83	1	8	2	2	0	0	6	16.1	3.9	9.7	34.5	46.5	35.4	0	0	1
817	71	2	1	1	2	1	0	4	19	6.68	31	40.2	108.2	40.2	0	0	0
818	59	2	2	2	2	0	0	5	11.6	2.2	18	36	81	37.8	0	0	1
819	75	2	2	2	1	0	0	3	17.7	3.2	8	28	41	38.6	0	0	0
820	59	1	11	2	3	0	0	10	12.4	3.6	22	26	75	44.8	1	0	0
821	64	1	4	2	2	0	2	6	11.1	2.9	38	31	108.2	41.8	0	0	0
822	76	1	4	2	2	0	0	7	12.2	3.4	20.7	28	62	49.2	0	0	0
823	64	2	4	2	2	1	2	8	42.22	13.62	16.57	23.9	88.13	33.48	0	0	0
824	65	1	1	1	2	0	2	0	8	3.2	38.8	30.1	72.3	43.7	0	0	0
825	53	1	13	2	2	1	2	5	19	6.68	31	40.2	108.2	40.2	0	0	0
826	73	1	10	2	3	0	1	7	9.3	4.1	16	34	92	45.4	0	0	0
827	63	2	9	2	2	1	2	3	13.29	3.41	37.54	42.46	98.23	49.64	0	0	0
828	59	1	5	2	2	1	2	2	19	6.68	31	40.2	108.2	40.2	0	0	0
829	72	1	1	2	2	0	0	65	11.55	3.76	34.33	44.67	97.01	40.73	0	0	0
830	64	1	1	1	2	1	0	1	19	6.68	31	40.2	108.2	40.2	0	0	0
831	56	2	1	2	2	1	0	1	19	6.68	31	40.2	108.2	40.2	0	0	0
832	60	2	9	2	2	0	2	11	13.9	3.5	19	26	64	42.4	1	0	0
833	79	1	5	2	2	1	2	6	29.38	9.95	21.35	32.32	108.24	36.64	0	0	1
834	68	1	10	2	2	0	1	14	27.3	8.5	24	39	99	33	1	0	1
835	70	2	3	2	2	0	3	4	5.94	1.64	15.58	13.51	118.87	42.66	0	0	1
836	61	1	1	2	1	0	0	2	16.5	4.2	56	38	127	38.6	1	0	1
837	65	1	7	2	2	0	3	3	19	6.68	31	40.2	108.2	40.2	0	0	1
838	61	2	3	2	2	0	0	3	5	2.5	9	11	74	38.7	0	0	0
839	66	1	2	2	2	0	2	6	19	6.68	31	40.2	108.2	40.2	0	0	0
840	49	1	2	1	2	0	2	1	39.9	12.9	13	31	124.6	34.1	0	0	1
841	47	1	5	2	2	1	0	2	31.51	10.33	23.34	34.15	107.96	31	1	0	0
842	65	1	10	1	2	0	0	11	14.9	4.6	19	30	40	44.5	1	0	0
843	67	1	3	2	2	0	0	4	13.8	2.9	9	24	79	39.1	0	0	0
844	57	2	12	2	2	0	0	6	17.6	2.9	13	26	83	43.5	0	0	0
845	49	2	10	2	2	1	1	11	13	5.3	6	33	74	41.8	1	0	0
846	50	1	3	1	2	0	3	4	24.9	8.87	16.13	18.93	125.3	44.12	0	0	0
847	69	1	7	2	2	0	0	12	15	1.6	23	48	66	45.3	0	0	0
848	76	1	11	2	1	1	0	9	10.2	4.3	22.2	24.9	121	43.5	0	0	1
849	65	1	4	2	2	1	2	3	12.99	4.13	37.95	47.71	164.93	36.93	0	0	1
850	60	1	6	2	2	1	2	8	11.05	3.4	20.6	24.28	64.75	38.41	0	0	0
851	44	1	4	2	2	1	2	3	15.8	5.67	35.22	31.73	74.15	35.99	1	0	0
852	53	1	5	1	2	0	0	0	19	6.68	31	40.2	108.2	40.2	0	0	1
853	79	1	16	2	2	0	2	7	30.6	16.41	14.76	41.14	209.54	26.99	1	0	1
854	56	1	6	1	2	1	0	2	45.1	13.4	20	30	74	33.2	0	0	0
855	61	1	1	2	1	1	3	2	64.68	24.97	36	28	89	35.6	0	1	1
856	65	2	2	1	2	0	2	3	21.53	6.2	25.12	46.98	86.84	43.12	0	0	0
857	78	2	9	2	2	0	0	3	16.3	5.6	19	37	138	42.2	0	0	1
858	44	2	0	2	2	0	0	1	19	6.68	31	40.2	108.2	40.2	0	0	0
859	65	2	1	2	1	0	1	4	15.6	4.3	46	40	96	46.2	0	0	0
860	52	2	9	2	2	1	0	5	16.92	3.84	36.08	56.61	135.48	32.48	0	0	1
861	53	2	0	2	1	0	2	2	8.34	2.49	88.69	43.83	78.33	41.3	0	0	0
862	56	2	4	2	2	1	0	5	58.5	36.4	37	23	199	16	0	0	1
863	53	1	3	2	3	0	0	9	43.3	28.9	57	92	112	25.2	1	1	1
864	43	1	1	2	2	0	0	2	14	5.8	42	46	1.1	39.3	0	0	0
865	48	1	5	2	2	1	3	1	15.9	5.5	20	21	80	47.9	1	0	0
866	68	2	4	2	2	0	2	6	34.81	22.4	27.46	46.16	76.89	33.97	1	0	1
867	57	2	9	1	2	1	0	1	13	4.7	18	24	129	39.9	0	0	0
868	69	1	0	2	1	0	0	3	15.8	5.1	30.5	35.2	124	50.2	0	0	0
869	72	1	7	2	1	1	2	11	10.79	5.19	27.15	48.06	74.86	29.3	0	0	1
870	56	2	2	2	2	0	2	2	13.1	4.3	21.2	27.9	106.3	45.6	0	0	0
871	69	1	7	2	2	0	2	9	18.28	6.3	21.69	37.96	80.27	35.61	0	0	1
872	75	1	7	2	2	0	3	11	18.44	5.97	38.52	42.72	131.37	45.96	0	0	1
873	51	2	5	2	2	1	2	2	19	6.68	31	40.2	108.2	40.2	0	0	0
874	60	1	0	2	1	0	0	1	8.8	30.7	31	124	81	41.9	0	0	0
875	78	1	0	2	1	0	0	1	8.5	3.2	54	49	130	44.6	0	0	0
876	59	2	3	2	2	1	2	5	9.75	2.62	18.15	27.42	83.84	35.04	1	0	0
877	75	1	0	2	2	0	0	1	19	6.68	31	40.2	108.2	40.2	0	0	0
878	47	1	2	2	2	1	2	2	15.35	3.69	11	15	39.8	43	0	0	0
879	57	1	2	1	2	0	3	3	23.55	7.7	25.65	40.59	86.01	42.92	0	0	0
880	74	1	10	2	2	0	0	9	5.9	2.4	12.4	22.2	60	39.7	0	0	0
881	48	2	0	2	2	0	0	4	13	2.2	57	44	82	44.6	0	0	0
882	69	1	0	1	2	0	2	2	18.11	5.56	15.2	26.87	87.14	39.11	0	0	1
883	67	1	7	2	2	1	2	10	6.2	2	33	35	76	44.6	0	0	0
884	61	2	0	1	1	0	0	1	100.8	25.4	88	119	158	24.6	0	0	1
885	78	1	8	2	2	0	2	12	11.4	3.1	50	49	90	31	0	0	0
886	53	1	0	2	1	1	0	5	12.3	5.6	15.9	23.6	75.6	29.3	0	0	0
887	69	1	0	2	1	0	0	4	17.6	3.7	15	27	99	48.4	0	0	0
888	69	1	6	2	2	0	0	7	20.7	5.2	32.9	34.3	54.7	31.3	0	0	1
889	45	1	1	2	1	0	0	2	12.9	3.3	27	74	104	33.1	0	0	0
890	74	2	9	2	2	0	2	2	12.1	3.4	19.5	19.4	106.9	43.2	0	0	0
891	67	2	10	2	2	1	1	12	29.3	19.9	22	32	39	29.8	0	0	0
892	72	1	9	2	3	0	1	15	12.6	3	24	39	78	43.4	0	0	0
893	65	1	4	2	1	0	3	5	38.47	12.73	22.8	35.17	152.19	41.83	0	0	0
894	46	1	0	1	2	1	0	2	19	6.68	31	40.2	108.2	40.2	0	0	0
895	57	1	2	2	2	1	2	2	19	6.68	31	40.2	108.2	40.2	0	0	0
896	55	1	3	1	2	1	0	2	19	6.68	31	40.2	108.2	40.2	0	0	0
897	72	1	5	1	2	1	1	3	26	10.1	29	46	128	43.1	0	0	0
898	60	1	6	2	2	1	2	7	19	6.68	31	40.2	108.2	40.2	0	0	0
899	66	1	1	2	2	0	0	3	22.3	6.8	46.1	68.6	58	30.2	0	0	0
900	66	1	3	2	2	0	3	5	11	3.37	25.81	31.91	99.59	44.95	1	0	0
901	59	1	7	2	2	0	0	10	13.9	4.4	35.4	39.7	137	46.8	1	0	1
902	80	1	10	2	2	0	3	14	26.3	9.41	34.54	53.29	194.2	35.58	0	0	0
903	47	1	11	2	2	1	0	16	19	5.6	23.2	36.8	55	415	0	0	0
904	58	1	4	1	2	0	3	1	19	6.68	31	40.2	108.2	40.2	0	0	0
905	55	2	1	2	1	0	0	2	20.4	6.3	56	49	120	32.8	0	0	0
906	64	1	4	1	2	0	2	6	26.31	8.42	22.48	20.5	96.05	46.42	0	0	0
907	76	1	3	2	1	0	0	4	14.3	3.1	51	76	59	38.9	0	0	1
908	47	2	1	2	1	1	2	2	17.77	5.49	26.58	29.03	51.22	41.8	1	0	0
909	54	1	12	2	2	0	0	5	25.8	8.8	42	68	122	38.8	1	0	0
910	61	2	3	2	1	0	0	4	9.9	2.1	17	29	70	40.9	0	0	0
911	72	2	5	2	2	0	3	6	19.05	5.15	30.44	38.19	93.78	49.96	1	0	0
912	71	1	6	2	2	0	3	8	8.7	2.2	18	26	74	49.6	0	0	0
913	70	1	2	2	1	0	0	3	19.4	5.8	13	27	94	42.3	0	0	0
914	52	1	2	1	2	1	0	0	24.88	6.28	34.6	48.51	70.83	31.9	0	0	0
915	68	1	5	2	2	1	0	6	27.42	16.75	54.08	46.29	358.31	26.06	0	0	0
916	60	2	4	2	2	1	0	7	8.12	1.97	19.85	31.03	60.76	36.31	0	0	0
917	54	2	5	2	1	1	2	7	10.46	2.67	35.29	50.37	93.75	40.5	0	0	0
918	69	2	5	2	2	0	1	3	21.37	8.69	18.35	41.06	80.87	33.29	0	0	1
919	78	1	10	2	2	0	0	11	8.8	3.4	20	31	77	40.9	1	0	0
920	55	2	0	2	2	1	1	4	23	5.9	17	35	76	46.6	0	0	0
921	60	1	3	2	2	0	0	4	19	6.68	31	40.2	108.2	40.2	0	0	1
922	66	1	5	2	2	0	0	13	10.82	3.6	13.94	18.14	62.61	26.62	0	0	1
923	63	2	3	2	1	0	2	4	17.16	3.72	13.63	23.07	64.45	50.97	0	0	0
924	57	1	5	2	1	0	2	1	42.56	28.72	29.76	47.97	175.35	45.03	0	0	0
925	67	1	6	2	2	0	0	2	19	6.68	31	40.2	108.2	40.2	0	0	0
926	42	1	4	2	2	1	0	1	19	6.68	31	40.2	108.2	40.2	0	0	0
927	52	1	5	2	2	1	2	3	26	15.8	87	96	120	24.3	0	0	1
928	52	1	7	1	2	1	2	2	19	6.68	31	40.2	108.2	40.2	0	0	0
929	50	2	5	2	2	1	2	6	14.382	11.05	31.771	40	79.449	39.357	0	0	0
930	61	1	7	2	2	1	2	2	19	6.68	31	40.2	108.2	40.2	0	0	0
931	68	1	6	2	2	0	3	8	7.6	3.1	23	29	175	41.3	0	0	0
932	52	1	9	2	2	1	2	6	19	6.68	31	40.2	108.2	40.2	1	0	0
933	49	1	5	2	2	0	0	4	19	6.68	31	40.2	108.2	40.2	1	0	1
934	81	1	2	1	2	0	0	4	19	6.68	31	40.2	108.2	40.2	0	0	1
935	60	1	5	2	2	1	0	4	31.21	10.74	30.2	57.69	111.97	34.51	0	0	1
936	64	1	10	2	2	0	0	11	12.2	2.8	18	24	73	46.7	0	0	0
937	52	1	11	2	2	1	2	10	19	6.68	31	40.2	108.2	40.2	1	0	0
938	61	2	9	2	2	0	2	4	19	6.68	31	40.2	108.2	40.2	0	0	0
939	53	1	21	2	2	1	0	1	19	6.68	31	40.2	108.2	40.2	0	0	0
940	51	1	11	2	1	0	0	9	19.2	7	18.5	22	83	45.4	0	0	0
941	51	1	5	2	2	1	2	9	29.15	11.43	43.5	36.2	71.02	42.55	0	0	0
942	84	1	5	2	1	0	1	16	16.8	8.3	17	30	112	33.7	0	0	1
943	51	2	1	1	2	0	0	3	13.06	3.6	21.21	27.48	122.34	44.23	0	0	0
944	59	2	9	2	2	0	2	2	18.2	4	44	36.9	122.2	53.4	0	0	0
945	73	1	2	2	2	0	0	1	19	6.68	31	40.2	108.2	40.2	0	0	1
946	35	2	5	2	2	1	2	7	11.7	4.4	10	22	33	40.8	0	0	0
947	64	2	4	2	2	0	0	5	14.6	5.2	27	43	101	35.1	0	0	1
948	65	1	2	2	2	0	0	2	19	6.68	31	40.2	108.2	40.2	0	0	0
949	52	1	0	2	2	0	0	1	19	6.68	31	40.2	108.2	40.2	0	0	0
950	42	1	11	2	3	1	0	12	10	3.6	12.9	9.2	66	29.9	0	0	1
951	45	1	10	2	2	1	0	12	30.3	8.6	37	31	122	49.7	0	0	0
952	67	1	9	2	2	0	1	11	11.8	2.2	59	39	75	41.7	0	0	0
953	63	2	0	2	3	0	3	4	14.1	1.8	19	20	72	45.5	0	0	0
954	58	2	2	2	2	1	0	9	16.77	3.36	63.9	80.96	228.7	33.4	0	0	0
955	74	2	3	2	2	1	0	10	22.49	6.77	22.37	34.55	111.94	29.9	0	0	1
956	53	2	3	2	2	0	0	5	20.3	5.9	29	38	53	43.4	0	0	0
957	55	2	3	2	1	0	0	4	16	2.7	28	21	66	46.1	0	0	0
958	43	2	3	2	2	0	0	5	16.7	5.4	29	34	98	41.6	0	0	0
959	67	2	9	2	2	1	1	11	7.2	20.1	24	40	130	48	0	0	0
960	72	2	0	2	2	1	1	4	12.9	5.8	18	48	180	37.4	0	0	1
961	40	1	10	2	2	1	2	8	19	6.68	31	40.2	108.2	40.2	0	0	0
962	51	1	0	1	2	0	0	2	19	6.68	31	40.2	108.2	40.2	0	0	1
963	52	1	3	2	2	0	0	5	18	3.9	21	43	45	36.8	0	0	0
964	74	1	2	1	2	0	0	2	19	6.68	31	40.2	108.2	34.3	0	0	0
965	68	1	7	1	2	1	0	5	19	10.5	25	60	193.1	24.2	0	0	1
966	53	1	2	2	2	1	0	1	19	6.68	31	40.2	108.2	40.2	0	0	0
967	73	1	0	2	1	0	0	1	96.1	46.2	249	136	186	38.6	1	0	1
968	57	2	0	2	2	1	2	2	33.7	13.8	29	59	109	31.9	0	0	0
969	68	1	5	2	2	1	2	10	13.05	3.62	32.13	46.2	93.8	34.38	0	0	0
970	47	1	10	1	2	1	0	2	9	3.3	16	24	76	42.6	0	0	0
971	55	1	5	1	2	1	2	1	19	6.68	31	40.2	108.2	40.2	0	0	0
972	58	1	5	2	2	0	0	4	16.5	3.9	27	32	85	44.3	0	0	0
973	57	1	6	2	2	1	2	8	11.88	3.27	34.65	39.78	110.14	48.49	0	0	0
974	78	1	11	2	2	0	1	12	7.4	2.6	22.4	31.9	117	45.1	0	0	1
975	61	2	2	2	2	1	0	11	10.95	2.66	22.1	32.58	85.04	35.57	0	0	0
976	25	1	10	2	2	1	0	10	10.5	2.8	35	32	76	45.1	0	0	0
977	66	1	7	2	2	0	0	2	19	6.68	31	40.2	108.2	40.2	0	0	1
978	48	1	12	2	2	0	0	3	11	5.9	74	75	119	42.3	0	0	0
979	60	1	1	2	1	0	0	2	20.8	6.2	36	26	67	45.6	0	0	0
980	62	1	1	2	2	1	0	3	19	6.68	31	40.2	108.2	40.2	0	0	0
981	66	2	7	2	3	0	1	10	20	5.9	32	57	114	33.9	0	0	0
982	72	1	28	2	2	0	3	3	6	3.2	13	23	79	36.7	0	0	0
983	48	1	0	2	2	0	0	2	19	6.68	31	40.2	108.2	40.2	1	0	0
984	61	1	3	2	2	0	0	1	9	3.6	15	19	55	39.8	0	0	0
985	72	2	22	1	2	1	0	8	5	2.1	16	26	106	38.1	0	0	1
986	53	1	6	1	2	1	0	3	19	6.68	31	40.2	108.2	40.2	0	0	0
987	72	1	3	2	2	0	1	5	20.8	5.4	37	38	116	42.5	0	0	0
988	68	1	10	2	2	1	2	2	19	6.68	31	40.2	108.2	40.2	0	0	0
989	51	1	6	2	2	1	0	12	19	6.68	31	40.2	108.2	40.2	1	0	0
990	71	1	2	2	1	0	0	3	24.4	8.8	58.1	78.7	130.3	38	0	0	0
991	40	2	5	1	2	1	0	0	10	4.1	47	43	85	46	0	0	0
992	78	1	10	2	2	0	0	11	11.5	2.1	16	18	66	40.4	0	0	1
993	63	2	4	2	2	0	2	7	6.4	5.1	31	33	135	36.7	0	0	0
994	52	2	4	2	2	1	2	6	12.22	4.17	39.33	45.19	101.54	37.74	1	0	0
995	75	2	8	2	2	0	1	9	14	3.9	9	27	81	37.1	0	0	1
996	30	1	3	2	2	1	2	1	19	6.68	31	40.2	108.2	40.2	0	0	0
997	51	1	5	2	2	1	0	2	19	6.68	31	40.2	108.2	40.2	0	0	0
998	59	1	10	2	2	1	3	11	22.66	6.28	39.13	31.18	168.72	44.92	0	0	0
999	63	2	4	2	2	1	1	6	7.3	2.3	20	35	189	36.1	0	0	0
1000	64	1	4	2	2	0	1	5	20	4.9	24	33	98	45.1	0	0	0
1001	75	1	0	2	2	0	0	5	19	6.68	31	40.2	108.2	40.2	0	0	1
1002	43	1	5	2	2	0	0	1	13.19	4.69	26.51	33.86	87.84	48.04	0	0	0
1003	45	2	7	2	2	1	0	8	19	4.2	42	38	105	41.2	0	0	1
1004	62	2	3	2	2	1	3	6	20.3	7.1	32	33	148	44.7	0	0	0
1005	48	2	8	2	2	0	2	6	13.67	5.69	7.9	20.2	72	43.5	0	0	1
1006	57	1	7	2	1	1	3	7	10.78	3.27	16.41	30.37	159.83	38.98	0	0	0
1007	69	1	4	2	2	1	0	6	18.7	5.6	18	35	49	43.6	0	0	0
1008	63	1	1	2	1	0	0	2	11.1	2.8	19	31	108.2	41.8	0	0	0
1009	54	2	0	2	1	1	2	1	11.91	2.73	70.26	69.41	112.25	46.96	0	0	0
1010	73	2	3	1	2	0	0	4	23.9	10.6	30	42	74.3	30.5	0	0	1
1011	68	2	0	2	2	0	2	2	14.4	3.5	4.7	47	129	42.7	0	0	0
1012	59	2	6	2	2	0	1	2	19	6.68	31	40.2	108.2	40.2	0	0	0
1013	58	1	0	2	2	0	2	2	11.67	3.21	22.2	16.6	55.3	39.1	0	0	0
1014	58	1	1	2	2	0	2	2	14.2	4.4	6.5	15.4	79	46.9	0	0	0
1015	63	1	0	1	2	0	0	0	19	6.68	31	40.2	108.2	40.2	0	0	0
1016	68	1	9	2	2	0	0	11	10.5	3.3	13	19	93	41.1	0	0	0
1017	47	2	5	2	2	1	2	8	19.28	5.8	41.57	32.3	157.02	35.66	0	0	0
1018	69	1	1	2	1	0	0	2	28.8	12.8	274	248	107	30	1	0	1
1019	53	2	4	2	2	1	2	2	19	6.68	31	40.2	108.2	40.2	0	0	0
1020	68	1	10	2	2	1	2	11	18.12	6.55	15.17	41.3	165.77	37.78	0	0	1
1021	78	1	9	2	2	0	0	11	20.3	5.4	29	57	107	45	0	0	1
1022	64	1	1	1	2	1	0	2	19	6.68	31	40.2	108.2	40.2	0	0	0
1023	52	2	3	2	2	1	0	6	9.4	2.3	49	47	137	56.3	0	0	0
1024	57	2	5	2	2	0	3	3	19	6.68	31	40.2	108.2	40.2	0	0	0
1025	77	1	0	2	1	0	3	2	10.28	3.7	17.55	40.15	161.54	35.04	0	0	1
1026	59	1	4	2	2	0	0	6	18.4	5.5	69	43	87	43.5	0	0	0
1027	69	1	3	2	2	0	0	4	13	2.2	54	28	71	44.8	0	0	0
1028	56	1	5	2	2	1	0	3	20.72	8.03	28.36	55.14	124.03	35.28	0	0	0
1029	53	2	8	2	2	1	2	9	10.22	2.65	16.08	20.87	104.48	38.29	0	0	0
1030	80	2	4	2	2	0	0	5	9.4	2.5	121	142	214	41.3	0	0	1
1031	81	1	0	2	2	0	0	3	17.7	12.7	75	75	230.7	34.3	0	0	0
1032	83	1	4	1	2	0	0	0	19	6.68	31	40.2	108.2	40.2	0	0	0
1033	49	1	4	2	2	1	2	5	24.14	7	50.54	86.21	74.26	42.15	0	0	0
1034	58	1	5	2	1	1	0	4	16.4	6	41	91	141	41.6	0	1	1
1035	57	1	12	1	2	1	2	3	21.2	8.3	84	50	208	37.2	0	0	0
1036	69	1	7	2	1	0	2	9	70.99	42.18	29.89	68.61	197.78	23.37	0	0	1
1037	54	1	9	2	2	1	3	9	20.8	5.8	30.4	31.1	109	47.6	0	0	0
1038	60	1	3	2	3	0	0	7	22.9	9.2	23.8	36.5	136	41.8	0	0	1
1039	67	1	3	2	1	0	0	7	9.2	2.3	25	43	106	40.3	0	0	0
1040	69	1	5	2	2	1	2	9	9.56	2.68	56.43	47.55	120.87	43.02	0	0	0
1041	71	2	5	2	2	0	2	12	19	6.68	31	40.2	108.2	40.2	0	0	1
1042	63	1	9	2	2	0	0	11	16.2	4.1	25	24	65	47.8	0	0	0
1043	67	2	10	2	2	0	0	11	12.5	4.5	60.3	31.2	59.9	32.5	0	0	0
1044	62	1	2	2	1	1	0	7	22.7	9.1	39.5	106.5	159	36.8	1	0	0
1045	60	2	4	2	2	1	2	7	18.8	4.28	27.58	43.61	112.93	38.62	0	0	1
1046	74	1	5	2	2	0	0	7	17.9	5.9	24	28	38.6	38.6	0	0	1
1047	66	1	13	2	2	0	0	4	35.5	14.3	43	68	418	32.8	1	1	1
1048	68	1	5	2	2	0	2	6	9.6	7.9	36.3	48.4	253	33.3	0	0	1
1049	57	2	4	2	2	0	0	6	21	4.4	18	24	68	42.9	0	0	0
1050	66	2	9	2	2	1	0	13	17	4.1	17	46	110	40.5	0	0	0
1051	42	1	7	2	2	0	2	9	11.7	2	34	28	86	46.9	0	0	0
1052	47	1	5	2	1	0	0	7	26.6	7.4	21.4	23.2	77	48.9	0	0	0
1053	71	2	6	2	2	0	1	8	9.1	0.3	10	30	59	37	0	0	0
1054	67	1	2	2	3	1	0	5	19	6.68	31	40.2	108.2	40.2	0	0	1
1055	54	1	0	1	2	1	0	2	12.13	4.02	18.73	27.87	135.13	39.98	1	0	0
1056	62	1	4	2	2	1	2	8	30.42	20.3	17.67	36.17	83.49	22.24	0	0	1
1057	74	1	0	2	2	0	0	5	18.2	7.3	66	71	411	43.4	0	0	1
1058	66	1	0	1	2	1	3	0	19	6.68	31	40.2	108.2	40.2	0	0	0
1059	71	2	1	2	2	0	0	2	9.4	4	15.2	32.5	69.1	30.8	0	0	1
1060	37	1	0	2	1	1	3	2	8.78	1.9	29.52	29.39	110.51	39.35	0	0	0
1061	56	1	10	2	2	1	0	12	11.5	1.8	18	35	68	40.2	0	0	0
1062	56	2	5	2	2	0	0	7	127	17.7	26	29	135	41.8	0	0	0
1063	41	1	7	2	3	1	0	10	19.9	5.3	26	34	79	37.7	0	0	0
1064	59	2	8	2	2	0	0	11	7.9	1.2	25	38	124	41.5	0	0	0
1065	65	2	9	2	2	0	0	11	16.2	4.6	27	39	182	34.2	0	0	0
1066	57	1	5	1	2	1	2	3	19	6.68	31	40.2	108.2	40.2	0	0	0
1067	52	1	6	2	1	1	3	8	11.5	4	26.6	42	90.5	31.3	0	0	0
1068	44	1	3	1	2	0	3	4	9.46	3.33	38.49	33.5	86.49	46.09	1	0	1
1069	48	2	3	1	2	1	2	2	19	6.68	31	40.2	108.2	40.2	0	0	0
1070	71	2	4	2	2	0	0	7	22.21	6.8	20.51	25.44	62.06	41.19	0	0	0
1071	57	1	10	2	1	1	2	11	18.7	6.1	32	34	155	40.1	0	0	0
1072	68	1	0	2	2	0	0	1	13.8	3.8	25	33	43	37.8	0	0	1
1073	46	1	8	1	2	1	2	7	19	6.68	31	40.2	108.2	40.2	0	0	0
1074	72	2	11	2	1	0	0	8	12.2	3.7	8.3	18	59	43.2	0	0	0
1075	63	1	5	2	2	0	3	6	18.4	4.6	28	28	60	39.8	0	0	0
1076	65	1	11	2	2	0	0	12	8.8	2.5	10.7	18.1	74	44.3	0	0	0
1077	38	2	3	2	2	1	0	4	10.6	2.4	12	28	83	49.2	0	0	0
1078	83	2	11	2	1	0	0	12	13.6	4.1	16.3	30.5	63	47.4	1	0	0
1079	40	2	0	1	2	1	0	0	11.57	3.24	13.68	19.53	96.7	37.06	0	0	0
1080	62	2	0	1	2	0	0	4	21	10.9	10	12	39	33.2	0	0	0
1081	52	1	6	2	1	1	0	8	26.2	9.2	26.9	68.6	109.4	23.7	1	0	1
1082	67	1	4	2	2	1	2	17	12.44	3.02	17.09	23.2	65.52	39.94	0	0	1
1083	56	1	6	1	2	1	3	7	18	11.2	39	54	74	26.7	1	0	1
1084	58	2	3	2	2	0	2	5	19.7	5.1	27	38	87	36.8	0	0	0
1085	65	1	11	2	2	0	0	9	21.1	6.9	16	28	66	44.4	0	0	0
1086	73	1	11	2	1	1	0	10	20.3	5.8	22.6	36	101	41.8	0	0	0
1087	84	1	10	2	1	0	0	11	12.3	6.1	22.7	47.3	171	38.6	0	0	0
1088	65	1	9	1	2	0	2	15	19	6.68	31	40.2	108.2	40.2	0	0	0
1089	64	1	1	2	2	0	0	5	12.6	2.8	35	41	75	46	0	0	0
1090	54	1	0	2	2	1	0	2	19	6.68	31	40.2	108.2	40.2	1	1	1
1091	80	2	8	2	2	1	0	10	7	5.1	11	20	96	44.7	0	0	0
1092	82	1	11	2	2	0	0	12	9	4.2	15.3	26.8	93	38.3	0	0	1
1093	69	1	11	2	1	1	0	13	9.3	3.9	20.4	32.6	98	40	0	0	0
1094	35	1	1	2	1	0	0	2	12.4	4.1	13.5	15	54	48.4	0	0	0
1095	58	1	11	2	1	0	0	14	32.3	12.5	26	23.7	131	41.4	1	0	0
1096	47	1	7	2	2	0	3	3	19	6.68	31	40.2	108.2	40.2	1	0	0
1097	55	1	2	2	2	1	0	3	20.04	7.23	55.88	62.57	126.99	32.79	0	0	0
1098	60	1	5	2	2	1	0	4	17.87	6.32	61.63	102.69	149.96	31.93	0	0	1
1099	77	2	1	2	2	1	0	2	31.4	13.3	21	50	299	28.9	0	0	0
1100	64	1	4	2	2	1	2	7	19.85	8.1	38.54	47.27	205.03	29.98	0	0	0
1101	77	1	8	2	2	0	0	12	17.6	3.7	15	34	12	38.1	0	0	0
1102	69	2	4	2	1	1	0	6	11.62	3.56	48.59	79.34	205.75	34.32	0	0	0
1103	49	1	11	2	1	1	0	11	14.9	4.2	11.7	24.9	54	44.8	1	0	0
1104	65	2	9	2	2	1	2	5	19	6.68	31	40.2	108.2	40.2	0	0	0
1105	64	2	0	2	2	0	2	1	24.9	7.72	15	18.98	57.81	50.41	0	0	0
1106	56	1	4	2	2	0	3	4	19	6.68	31	40.2	108.2	40.2	0	0	1
1107	66	1	3	1	2	1	2	4	19	6.68	31	40.2	108.2	40.2	0	0	0
1108	71	2	3	2	2	0	0	4	17.6	5.5	15	32	42	22.2	0	0	0
1109	69	2	2	2	2	0	1	5	6.9	1.6	63	56	144	41.6	0	0	0
1110	72	1	8	2	1	0	0	13	11.2	2.9	26	23	95	40.4	0	0	0
1111	59	2	3	2	2	0	0	5	6.2	1.3	11	24	32	41	0	0	0
1112	53	2	10	2	2	1	0	12	19.9	3.3	62	62	153	41.9	0	0	0
1113	73	2	11	2	1	0	0	14	12.2	3	10.7	19.5	71	44.2	0	0	1
1114	55	1	7	2	2	1	2	4	19	6.68	31	40.2	108.2	40.2	0	0	1
1115	60	1	1	2	2	0	0	1	19	6.68	31	40.2	108.2	40.2	1	0	0
1116	60	1	5	2	2	0	0	6	19	6.68	31	40.2	108.2	40.2	0	0	1
1117	50	1	11	2	1	0	0	12	12.2	3	25.1	30.7	68	49.8	0	0	0
1118	58	1	36	2	2	0	0	6	10	4.2	22	25	63	39.7	0	0	0
1119	58	1	5	2	2	0	1	8	13.7	4.7	78	101	87	43.4	0	0	0
1120	51	1	5	1	2	1	2	1	19	6.68	31	40.2	108.2	40.2	0	0	0
1121	48	1	12	2	2	0	0	4	13.9	4.4	18	27	51	46.1	0	0	0
1122	70	1	10	2	2	1	2	5	19	6.68	31	40.2	108.2	40.2	0	0	0
1123	58	1	5	2	1	0	0	7	12.6	3.9	25.9	29	102	47.3	0	0	0
1124	68	1	9	2	2	1	2	5	19	6.68	31	40.2	108.2	40.2	0	0	1
1125	53	1	9	2	2	0	0	10	19	6.68	31	40.2	108.2	40.2	0	0	0
1126	44	1	12	2	2	1	2	12	5.28	2	12.55	22.23	128.8	28.1	1	0	1
1127	48	1	0	1	2	1	0	6	13	7	61	84	129	34.9	0	0	1
1128	43	1	2	1	2	1	2	0	16.5	4.88	26.93	28.56	87.85	39.61	0	0	0
1129	53	1	0	2	2	1	0	1	19	6.68	31	40.2	108.2	40.2	0	0	0
1130	74	1	1	2	2	0	0	2	11.92	4.16	16.52	25.24	65.32	40.19	0	0	0
1131	68	1	1	2	2	0	0	8	5.03	1.52	31.04	29.15	61.4	38.66	0	0	0
1132	64	2	3	2	2	0	0	2	19	6.68	31	40.2	108.2	40.2	0	0	0
1133	62	2	9	2	2	0	1	6	19	6.68	31	40.2	108.2	40.2	0	0	0
1134	53	2	10	2	2	1	2	11	13.2	5.1	31	153	278	45.7	0	0	1
1135	59	2	6	1	3	0	0	1	19	6.68	31	40.2	108.2	40.2	0	0	0
1136	61	1	0	2	3	0	0	3	7.6	1.3	13	23	81	40.9	0	0	0
1137	64	2	5	2	2	0	3	6	19	6.68	31	40.2	108.2	40.2	1	1	1
1138	62	2	0	2	1	0	0	8	19	6.68	31	40.2	108.2	40.2	0	0	1
1139	64	1	3	2	1	0	1	4	11.2	1.5	14	34	43.3	43.3	0	0	0
1140	72	1	4	2	2	0	1	4	11.1	2.2	28	34	76	40.4	0	0	0
1141	47	2	7	2	2	1	2	8	13.71	3.39	20.15	33.45	73.47	41.05	0	0	0
1142	71	1	0	2	2	1	2	9	12.12	6.3	37.08	61.41	329.01	29.03	0	0	1
1143	61	1	5	2	2	1	3	8	22.1	7.83	53.38	74.67	303.11	35.14	0	0	1
1144	70	2	0	2	2	0	0	3	12	6.8	30	51	182	29.7	1	0	1
1145	78	1	1	2	2	0	0	7	19	6.68	31	40.2	108.2	40.2	0	0	0
1146	39	1	3	2	2	0	2	1	19	6.68	31	40.2	108.2	40.2	0	0	0
1147	62	2	5	2	2	0	3	6	8.9	1.6	23	25	58	48.2	0	0	0
1148	56	1	5	2	2	1	2	12	17.87	6.1	47.46	51.72	104.25	40.13	0	0	0
1149	58	1	16	1	3	0	0	6	16	10	31	40	109	41.4	0	0	1
1150	60	2	0	1	3	1	0	16	19	6.68	31	40.2	108.2	40.2	0	0	1
1151	67	1	1	2	2	0	0	3	20.2	5.5	28	35	72	42.3	1	0	0
1152	79	1	7	2	1	1	2	8	13.53	4.15	20.13	39.26	105.06	37.97	0	0	0
1153	77	1	9	2	2	0	0	16	16.31	7.41	17.2	19.78	188.57	27.82	0	0	1
1154	79	1	9	2	2	0	0	11	14.7	4.4	3	63	39	137	1	0	0
1155	57	1	3	2	1	0	0	4	10	1.7	59	39	60	47	0	0	0
1156	61	1	3	2	1	0	2	4	13	3.3	69	65	40.6	40.6	1	0	1
1157	60	1	9	2	2	1	2	2	19	6.68	31	40.2	108.2	40.2	0	0	0
1158	75	1	7	2	2	0	0	9	14.9	4.3	21	32	81	38.7	0	0	0
1159	56	1	2	1	2	1	0	2	19	6.68	31	40.2	108.2	40.2	0	0	0
1160	51	2	1	2	1	1	0	6	23.2	84	19	30	91	42.3	0	0	0
1161	74	1	1	1	2	0	0	4	19	6.68	31	40.2	108.2	40.2	1	0	1
1162	52	1	0	2	2	0	0	1	19	6.68	31	40.2	108.2	40.2	1	0	1
1163	65	2	0	2	2	1	2	2	8.48	8.48	28.35	43.11	77.06	42.05	0	0	0
1164	72	2	3	2	2	0	3	2	19	6.68	31	40.2	108.2	40.2	0	0	1
1165	62	1	1	2	2	0	0	4	26.8	14.92	23	34	54	38.4	0	0	1
1166	56	1	7	2	3	0	0	8	16.4	4.3	19.2	37.2	92.1	31.6	1	0	0
1167	53	1	9	2	1	0	3	10	54	19.9	32	33.7	80.6	36.4	0	0	0
1168	33	1	4	2	2	1	0	5	16.7	4.5	16	22	133	49.4	0	0	0
1169	55	1	24	2	3	0	0	3	19	6.68	31	40.2	108.2	40.2	0	0	0
1170	76	2	8	2	2	0	1	9	40.5	7.9	17	37	51	37.3	0	0	1
1171	71	1	0	2	1	0	0	1	15	5	65	69	120	32	0	0	0
1172	69	1	5	2	2	0	0	7	19.9	6.6	34	30	111	41.4	0	0	0
1173	72	1	5	2	2	0	2	2	19	6.68	31	40.2	108.2	40.2	0	1	1
1174	79	1	9	2	2	0	0	9	19	6.68	31	40.2	108.2	40.2	0	0	1
1175	56	2	1	2	2	1	0	2	19	6.68	31	40.2	108.2	40.2	0	0	0
1176	66	1	9	2	2	0	2	3	19	6.68	31	40.2	108.2	40.2	0	0	0
1177	63	2	6	1	2	1	2	6	19	6.68	31	40.2	108.2	40.2	0	0	1
1178	66	1	21	1	2	1	1	3	19	6.68	31	40.2	108.2	40.2	0	0	0
1179	44	1	12	2	2	0	0	11	17.3	6.2	43.1	51.2	74	35.1	0	0	0
1180	57	1	2	2	1	0	0	3	42.2	9.4	54	79	103	44.7	0	0	0
1181	71	2	0	2	2	1	2	6	27.31	10.66	33.79	56.32	142.18	30.28	0	0	1
1182	55	2	6	2	2	1	0	7	21.2	6.2	19	42	104	72.6	0	0	1
1183	82	2	1	2	2	0	1	4	25	14.3	30	42	131	28.9	0	0	1
1184	61	2	9	2	2	0	0	12	13.9	3.2	39.98	44.79	140.39	38.82	0	0	0
1185	58	1	3	2	2	1	2	5	19	6.68	31	40.2	108.2	40.2	0	0	0
1186	54	2	1	2	2	0	0	2	10.5	4.1	42	21	70.8	44.6	0	0	0
1187	75	2	11	2	2	0	0	10	10.3	3	16.8	14.4	88	47.3	0	0	0
1188	47	2	0	1	2	1	0	0	19	6.68	31	40.2	108.2	40.2	1	0	0
1189	70	2	5	1	2	1	1	2	19	6.68	31	40.2	108.2	40.2	0	0	0
1190	67	1	3	2	2	1	1	5	18.14	9.74	16.7	34.1	150.54	19.5	0	0	1
1191	65	2	0	1	2	0	0	1	19	6.68	31	40.2	108.2	40.2	0	0	1
1192	68	1	11	2	2	0	2	2	13.72	4.63	30.3	21.4	94.5	36.6	0	0	0
1193	51	2	2	2	1	0	0	5	17.3	6.2	24.6	47.2	117	37.7	1	0	0
1194	51	1	5	1	2	0	0	0	9.8	5.7	18	37	119.5	34.6	0	0	0
1195	69	2	2	2	2	1	0	2	19	6.68	31	40.2	108.2	40.2	0	0	1
1196	59	2	4	2	2	1	2	4	30	9.89	25.77	44.99	165.39	32.51	1	0	1
1197	62	1	10	1	2	1	0	0	9	4.7	31	27	94	40.1	0	0	0
1198	47	2	11	1	2	1	2	1	19	6.68	31	40.2	108.2	40.2	1	0	0
1199	42	2	11	1	2	1	0	6	15	7.2	19	30	90	34.7	0	0	0
1200	61	2	14	1	2	0	0	0	23	10.5	20	27	87	42.8	0	0	0
1201	62	1	10	2	2	0	1	9	14.1	4.9	17	33	118	45.8	0	0	0
1202	45	1	0	2	1	0	0	1	19.9	6.1	36	41	93	47.1	1	0	0
1203	68	2	2	2	1	1	1	3	48.3	17.3	150	195	157	36.8	1	0	1
1204	62	2	3	2	2	0	0	4	45.5	18.7	58	62	139	32.3	1	0	1
1205	69	1	6	2	2	1	3	7	17.53	6.04	46.28	55.66	199.41	39.7	0	0	0
1206	71	2	2	2	2	0	0	4	11.3	5.6	15.9	23.6	75.6	29.3	0	0	0
1207	48	1	6	1	2	1	2	2	19	6.68	31	40.2	108.2	40.2	0	0	0
1208	64	1	8	2	2	0	0	9	17.9	4.9	18	27	108.2	43.1	0	0	1
1209	77	1	5	1	2	0	0	5	12.5	4	21	30	56	44.9	0	0	1
1210	46	2	3	2	2	1	3	1	21.34	6.05	28.83	42.24	85.38	36.86	0	0	0
1211	63	2	1	2	2	1	2	5	18.62	5.52	19.51	34.94	102.35	38.7	0	0	0
1212	64	1	4	2	2	1	0	6	18.5	5.4	36	41.7	159	45.7	0	0	0
1213	46	1	1	2	2	0	0	1	18.8	7.1	39	26	64.3	45.6	0	0	0
1214	66	2	7	1	2	0	2	9	18.55	6.09	8.18	17.89	115.54	49.03	0	0	1
1215	70	2	0	2	2	1	2	2	12.98	5.66	18.18	38.17	98.64	35.35	0	0	1
1216	56	2	3	2	3	1	0	3	12.2	4.14	29	41	180	40.4	0	0	0
1217	61	1	5	2	3	1	1	2	9.3	2.5	18	28	74	45.8	1	0	0
1218	68	2	12	2	2	0	0	2	5.5	0.4	38	40	97	47.7	0	0	0
1219	58	1	9	2	2	0	0	11	8.6	2	30	24	67	34.3	0	0	0
1220	67	1	4	2	1	0	3	9	11	1.8	18	35	68	40.2	0	0	0
1221	48	2	4	2	2	1	2	6	27.8	9.29	70.19	86.07	216.34	41.98	0	0	0
1222	49	2	1	1	2	0	0	0	13.47	4.37	39.95	38.45	201.39	36.56	0	0	0
1223	46	1	6	2	2	1	2	2	12.6	5.2	45.6	40.2	86.2	42.5	0	0	0
1224	77	1	8	2	2	0	0	9	32.97	8.23	21.91	43.9	50	34.54	0	0	1
1225	77	2	5	2	2	0	1	2	14.2	4.9	30	32	108.2	65	0	0	0
1226	58	2	8	2	2	0	2	2	26.03	7.59	14.07	24.69	77.6	45.97	0	0	0
1227	63	1	10	2	2	0	0	13	12.5	3.9	15	18	65	45.5	1	0	1
1228	68	1	7	2	2	0	0	5	19	6.68	31	40.2	108.2	40.2	0	0	0
1229	65	1	10	1	2	1	2	12	4	2.2	14	18	98	31.7	0	0	0
1230	71	2	5	1	2	1	0	0	13.2	3.2	40	49	154	41.8	0	0	0
1231	71	1	1	2	2	1	2	23	8.46	2.17	21.33	17.66	55.27	42.5	0	0	1
1232	60	1	1	2	2	0	2	5	19	6.68	31	40.2	108.2	40.2	0	0	1
1233	75	2	7	2	2	0	1	11	7	1.5	24	46	105	46.2	0	0	0
1234	42	1	3	1	2	1	2	4	19	6.68	31	40.2	108.2	40.2	1	0	1
1235	47	1	6	2	1	0	0	6	96	8.9	38	59	108.2	63.1	1	1	1
1236	57	2	1	2	1	0	0	2	6.8	4.2	28	28	277	39.7	1	0	0
1237	46	1	10	2	2	1	0	6	19.5	5	47	55	88	42.5	0	0	1
1238	52	2	7	1	2	1	0	3	10.5	4.3	47.5	47.3	110.2	43.5	0	0	0
1239	57	2	0	2	2	0	0	3	11.5	1	16	25	65	46	0	0	0
1240	44	2	4	2	2	0	0	6	10.7	2.5	32.3	32.8	32.3	52.6	0	0	0
1241	52	1	7	2	2	1	0	3	15.2	5.4	17	29	116	47.2	0	0	1
1242	50	1	5	2	2	1	2	1	19	6.68	31	40.2	108.2	40.2	1	0	0
1243	61	2	1	2	2	0	0	3	8	4.5	28	35	80	35.7	1	0	0
1244	58	1	2	2	1	0	0	3	83.9	69.5	82	133	90	41.5	1	0	1
1245	51	1	10	2	2	1	0	8	8	4	42	32	51	44.4	1	0	0
1246	46	1	19	1	2	1	0	2	19	6.68	31	40.2	108.2	40.2	0	0	0
1247	36	1	16	1	1	1	0	3	19	6.68	31	40.2	108.2	40.2	0	0	0
1248	79	1	5	2	3	0	1	2	11	10.8	11	7.2	339	33	0	0	1
1249	61	1	7	2	2	1	0	9	17.7	5.9	36	43	121	38.9	0	0	0
1250	60	1	2	2	2	0	0	2	18	5.9	54	36	83	46.1	0	0	0
1251	74	1	8	2	2	0	2	3	19	6.68	31	40.2	108.2	40.2	0	0	1
1252	64	2	6	2	2	1	0	3	11.18	3.12	21.27	26.39	40.52	33.38	0	0	1
1253	56	2	5	1	2	1	1	2	19	6.68	31	40.2	108.2	40.2	1	0	0
1254	65	1	9	2	2	1	2	6	19	6.68	31	40.2	108.2	40.2	0	0	0
1255	60	2	10	2	2	1	0	5	19	6.68	31	40.2	108.2	40.2	0	0	0
1256	59	1	1	2	1	0	1	2	19	5	21	56	30	35	0	0	1
1257	66	1	4	2	2	0	2	3	19	6.68	31	40.2	108.2	40.2	0	0	0
1258	58	2	6	2	2	0	3	7	12.09	3.67	21.17	34.9	77.98	46.18	1	0	0
1259	57	2	3	2	2	1	3	4	20.4	6.3	78	99	120	37.8	0	0	0
1260	58	1	13	2	1	1	0	2	49.8	16.2	34	45	75	45	0	0	0
1261	52	1	4	2	2	1	3	6	6.12	2.01	29.4	35.4	70.19	42.01	0	0	0
1262	46	1	6	1	2	1	0	0	17.02	5.64	36.47	43.35	170.06	44.67	0	0	0
1263	56	1	9	2	2	0	0	11	14.5	2.2	60	66	84	72.1	0	0	0
1264	71	2	10	2	2	0	1	11	17.4	3.2	24	32	103	43.4	0	0	0
1265	56	1	4	2	2	0	1	+	150	11.2	22	43	162	42.2	1	0	0
1266	60	1	2	2	2	1	0	4	15	4.63	21.07	29.8	101.72	41.29	0	0	0
1267	52	1	8	2	1	1	0	8	14.4	1.8	68.1	78.7	66.3	33	0	0	0
1268	52	1	5	2	2	1	0	6	5.6	0.78	38.07	43.08	127	23.91	0	0	0
1269	54	2	2	2	2	1	3	4	25.06	5.61	35.68	38.06	99.35	40.31	0	0	0
1270	42	1	9	2	2	0	0	10	19.1	4.2	16	28	69	47	1	0	0
1271	53	1	17	1	2	1	0	3	12	6	20	25	75	36	0	0	0
1272	50	2	3	1	2	1	0	1	19	6.68	31	40.2	108.2	40.2	0	0	0
1273	61	1	29	2	2	1	0	2	15	5.3	26	46	131	27.8	1	0	1
1274	69	2	20	2	2	1	2	11	19	6.68	31	40.2	108.2	40.2	0	0	0
1275	63	1	10	2	1	0	0	13	15.1	4.6	17	39	59	45	0	0	0
1276	59	1	5	2	2	1	2	9	24.14	5.53	46.63	44.36	85.59	46.45	0	0	0
1277	49	1	11	2	3	0	0	10	15.2	4.3	29.7	39.3	116	47.4	0	0	0
1278	63	1	4	2	2	1	0	6	18.35	5.76	40.67	40.62	83.01	35.47	0	0	0
1279	68	1	5	2	2	0	0	6	33.2	15	37	54	117	31.8	0	0	1
1280	57	2	9	2	2	1	2	11	49.7	18.9	73	123	338	42.8	1	0	1
1281	48	1	0	2	2	0	0	3	10	3.2	2.1	20.8	83	69.7	0	0	0
1282	65	2	0	2	3	0	0	3	12.1	3.2	13.6	22.7	100	45.1	0	0	0
1283	58	1	1	2	2	1	1	4	25.2	5.9	29	36	69	41.9	0	0	0
1284	71	2	11	2	2	0	0	12	19	6.68	31	40.2	108.2	40.2	0	0	0
1285	46	1	2	2	2	0	0	3	19	6.68	31	40.2	108.2	40.2	1	0	1
1286	59	2	6	2	2	1	2	2	19	6.68	31	40.2	108.2	40.2	0	0	1
1287	69	2	0	2	2	0	1	2	19	6.68	31	40.2	108.2	40.2	0	0	1
1288	57	1	4	2	1	1	0	5	16.9	2.5	70.7	82.8	91.7	32.4	0	0	0
1289	64	1	6	2	2	0	1	6	19	6.68	31	40.2	108.2	40.2	0	0	0
1290	63	2	3	2	2	0	2	10	8.44	2.24	93.18	55.77	91.23	39.18	0	0	0
1291	57	1	6	2	2	0	2	9	82.16	40.31	49.11	105.68	196.34	32.19	0	0	0
1292	49	1	6	2	2	1	2	7	12.93	3.57	60.43	69.57	127.56	41.75	0	0	0
1293	67	1	9	2	2	1	0	12	16.9	3.1	21	46	168	38.5	0	0	0
1294	68	2	3	2	1	1	3	5	18.64	6.8	37.75	69.98	95.75	31.81	0	0	1
1295	58	1	0	2	1	0	3	2	32.02	12.76	40.57	52.95	246.12	30.14	1	0	1
1296	39	2	8	2	3	1	1	8	8.7	1.3	30	22	126	33.2	1	1	0
1297	76	1	11	2	1	0	0	12	11.3	4.4	14	21.3	149	37.1	0	0	1
1298	57	1	4	2	2	0	0	6	12.9	4.9	18.2	27.6	129	38.7	0	0	0
1299	63	1	2	2	1	1	0	3	21	6.8	22	36	108.2	30	0	0	1
1300	58	1	11	2	1	1	3	13	25	5.5	28.5	34.1	138	43.7	0	0	0
1301	58	1	7	2	2	1	2	7	19	6.68	31	40.2	108.2	40.2	0	0	1
1302	62	1	4	2	2	1	2	6	17.15	7.77	25.17	67.51	111.85	18.66	0	0	1
1303	52	2	0	1	2	1	0	3	7.06	1.43	23.85	55.83	57.05	31.27	0	0	0
1304	71	2	3	2	2	0	1	5	18.2	4.8	10	39	99	38.7	0	0	1
1305	78	2	1	1	2	0	0	0	25.4	11.6	15	33	91	34.5	0	0	1
1306	68	1	5	2	2	0	2	2	19	6.68	31	40.2	108.2	40.2	0	0	0
1307	43	2	0	2	2	0	3	4	13.7	4.9	13.4	26.7	59	45.4	1	0	0
1308	65	1	7	2	2	0	1	10	19.1	5.8	21	25	99	44	0	0	0
1309	61	2	0	2	2	0	1	3	7.9	1.5	43	42	106	45.3	0	0	0
1310	59	1	6	2	3	0	0	9	12.4	5.6	27.9	43.9	170	28.4	1	0	1
1311	49	2	5	2	2	1	0	8	16.8	3.8	16	31	82	39.9	0	0	0
1312	77	1	10	1	3	0	0	7	8	4.5	22	57	49	38.9	0	0	0
1313	47	1	0	1	2	1	0	0	14.15	3.58	17.81	42.2	145.85	37.62	0	0	0
1314	47	2	2	2	2	1	3	3	4.7	2.3	56	48	116	37.6	0	0	0
1315	64	1	6	2	2	0	0	4	18.18	6.18	28.8	21	90.02	38.48	0	0	0
1316	56	1	10	2	2	1	3	12	20.1	5.6	43	46	131	35.3	0	0	0
1317	68	1	0	2	1	1	3	4	24.4	9.81	44.88	55.29	202.93	35.13	0	0	0
1318	66	1	10	2	2	0	0	11	22	5.2	24	27	106	39.1	0	0	0
1319	74	2	0	2	3	0	0	4	19	6.68	31	40.2	108.2	40.2	0	0	1
1320	62	1	4	2	2	1	0	6	22.11	7.91	37.09	57.44	225.72	32.86	0	0	1
1321	57	2	9	2	2	0	0	4	21.33	5.25	42.42	38.68	121.52	39.95	0	0	0
1322	67	1	7	2	2	1	2	11	13.64	3.13	8.77	27.91	69.69	41	0	0	0
1323	48	2	5	2	2	1	2	5	6.69	1.7	28.65	40.58	149.91	42.54	0	0	0
1324	55	1	5	1	2	0	3	8	36.58	17.4	55.28	88.35	115.08	31.82	1	1	1
1325	47	1	1	2	1	1	2	2	7.09	3.68	20.39	31.91	161.38	29.2	0	0	0
1326	51	1	0	2	1	1	2	1	7.4	2.51	16.19	21.37	79.02	39.89	0	0	0
1327	74	1	4	2	2	1	2	6	9.87	3.69	21.46	40.41	149.36	35.39	0	0	1
1328	64	1	4	1	2	0	3	3	13.99	4.67	32.16	41.29	99.39	43.15	0	0	0
1329	73	2	9	2	2	0	1	11	13.4	2.3	6	39	211	35.9	0	0	1
1330	70	2	2	2	2	0	0	2	16.8	7.8	22.3	24.7	72.2	45.7	0	0	0
1331	67	1	10	2	2	1	2	7	20.67	4.07	22.07	31.98	38.58	31.08	0	0	1
1332	63	1	9	2	2	1	0	4	19.75	6.96	85.14	107.09	131.04	38.68	1	0	0
1333	75	1	5	1	2	0	0	0	19	6.68	31	40.2	108.2	40.2	0	0	1
1334	57	2	5	2	1	0	2	1	13.43	3.16	9.37	19.41	97.26	47.8	0	0	0
1335	47	1	0	2	1	0	0	1	12.3	1.8	15	19	87	45	0	0	0
1336	53	1	4	2	2	1	0	8	7.5	2.6	38	44	83	44.8	1	0	1
1337	75	1	0	2	1	0	2	1	12.24	3.78	21.71	46.01	56.95	43.87	0	0	1
1338	52	1	7	2	2	1	1	11	17.7	4.4	23	33	62	43.3	1	0	0
1339	68	2	7	2	2	0	2	9	4.6	1.8	27	31	129	41.7	1	0	0
1340	78	1	8	2	2	0	2	13	12.1	5.7	8	30	92	75	0	0	1
1341	42	1	0	2	2	1	0	6	27.9	8.1	43	46	154	39	1	0	1
1342	61	1	1	2	2	0	0	1	14	4.1	57	55	93	43.4	0	1	0
1343	59	2	8	2	2	1	0	4	19	6.68	31	40.2	108.2	40.2	1	0	1
1344	42	1	1	1	2	1	0	0	19	6.68	31	40.2	108.2	40.2	1	0	0
1345	63	1	2	1	2	1	0	4	8.92	3.31	26.6	32.15	81.56	40.21	0	0	0
1346	60	2	0	2	2	0	0	2	13.2	2.5	52	64	139	46.2	0	0	0
1347	59	1	10	2	2	1	0	11	30.8	14	56	75	157	31.9	0	0	0
1348	71	1	0	2	2	0	0	2	17.8	7.7	25	39	169	32	0	0	0
1349	45	1	2	2	2	1	0	4	24.6	8.7	57	46	118	42.1	0	0	0
1350	77	1	13	2	2	0	0	2	10.2	2.9	12	35	129	38.6	0	0	1
1351	54	1	3	2	2	1	0	4	11.4	3.7	48	54	175	40.5	0	0	0
1352	77	2	11	2	2	0	0	8	16.16	4.71	17.3	27.24	72.91	34.23	0	0	0
1353	68	1	8	2	3	1	3	11	11.47	2.69	19.6	33.05	62.29	46.2	0	0	0
1354	69	1	8	2	1	1	2	11	10.84	3.18	27.23	38.84	125.37	36.72	0	0	0
1355	47	1	4	2	2	0	0	8	20.5	6.4	55	38	64	45.9	0	0	0
1356	70	2	6	2	2	1	2	9	49.62	14.07	22.23	33.98	95.41	31.14	1	0	1
1357	67	1	1	2	1	0	0	6	22.75	6.85	22	26	53	43.5	0	0	1
1358	74	1	11	2	1	0	0	9	11.6	4.1	18	36.5	79	44	0	0	0
1359	46	2	8	2	2	1	2	2	19	6.68	31	40.2	108.2	40.2	0	0	0
1360	68	1	10	2	2	0	0	11	20.3	6.8	46.1	68.6	58	30.2	0	0	0
1361	68	2	2	1	2	0	0	0	42	26.2	6	8	119	37.6	0	0	1
1362	66	2	2	2	2	0	0	1	24	12.2	27	36	135	38.5	1	0	0
1363	49	2	10	2	2	0	1	6	10	3.7	13	9	100	39.9	0	0	0
1364	61	1	2	2	2	0	0	2	8	3.8	31	31	62	41.1	0	0	0
1365	57	1	10	1	3	0	0	4	9	4.3	19	25	87	39.6	0	0	0
1366	75	1	1	2	3	0	3	4	15	9.3	19	23	57	32.1	0	0	1
1367	44	1	0	2	2	1	2	2	13.85	4.75	38.06	33.1	113.74	39.99	1	0	0
1368	65	2	1	1	2	1	0	1	10	6	12	39	405	32.3	0	0	1
1369	72	1	2	2	2	0	0	1	16	6	22	24	77	42.7	0	0	0
1370	72	1	6	2	2	0	1	5	19	6.68	31	40.2	108.2	40.2	0	0	1
1371	63	2	5	2	2	1	0	1	27.3	7.7	45	70	129	41.3	0	0	0
1372	43	1	3	2	2	1	0	4	12.3	2.1	26	33	76	43.2	1	0	0
1373	62	2	2	2	2	0	2	4	31.5	17.4	35	64	87	29.5	1	0	1
1374	58	1	2	2	1	0	0	4	30.1	10.4	98	78	174	33.5	0	0	1
1375	68	1	4	2	2	0	3	6	28.07	10.88	36.74	57.83	121.06	38.39	0	0	0
1376	75	1	7	2	2	0	0	5	19	6.68	31	40.2	108.2	40.2	0	0	1
1377	74	2	5	2	2	0	1	10	6.4	5.1	31	33	135	36.7	0	0	0
1378	51	1	3	2	1	1	0	4	7.4	1.8	15	22	68	43.1	0	0	0
1379	43	2	6	2	2	1	3	8	11	3.2	23	29	130	39.9	0	0	0
1380	72	2	0	2	1	1	2	2	25.21	8.76	11.49	47.87	219.28	35.98	0	0	0
1381	41	2	7	2	2	1	2	4	23.6	5.05	23.93	31.8	46.61	44.54	1	0	0
1382	58	1	11	2	2	0	0	12	29.2	7.1	24	27.9	155	48.7	0	0	0
1383	78	2	2	2	1	0	3	5	29.66	11.42	13.41	28.84	69.2	36.21	1	0	1
1384	68	1	0	2	2	0	0	3	19	6.68	31	40.2	108.2	40.2	1	0	1
1385	47	1	9	2	2	1	0	13	49.4	13.1	27	50	84	38.9	0	0	0
1386	70	2	2	2	2	0	0	4	20	6	16	34	116	37.7	1	0	1
1387	50	1	4	2	2	0	0	5	15.5	6.2	32	26	98	42.6	0	0	0
1388	41	1	1	2	2	1	2	2	10.03	5	21.8	24.8	86.9	42	0	0	0
1389	71	1	3	2	2	0	1	9	25	9.41	28.72	25.5	88.79	37.17	0	0	0
1390	69	2	11	2	1	0	0	10	9.3	2.7	35.4	52.4	83	46.2	0	0	0
1391	71	1	9	2	2	0	0	10	13.7	3.2	69	57	108.2	36.6	1	0	0
1392	64	1	3	2	2	0	1	4	21.4	5	37	35	55	41.7	0	0	0
1393	63	1	2	2	2	1	0	2	19	6.68	31	40.2	108.2	40.2	0	0	1
1394	71	2	6	2	2	1	1	5	19	6.68	31	40.2	108.2	40.2	0	0	1
1395	88	1	11	2	2	0	0	13	15	4.9	24.8	26.3	103	46.2	0	0	0
1396	50	1	1	2	1	1	0	9	71.6	45	53.4	93.8	169	23.1	1	0	1
1397	58	1	1	2	1	1	0	4	22.5	5.6	32.3	31.2	64	50.3	0	0	0
1398	79	2	5	2	2	0	0	3	19.53	8.22	26.26	36.45	110.29	27.38	0	0	1
1399	65	1	0	2	2	0	0	2	24.17	7.3	18.57	21.11	47.45	38.06	0	0	0
1400	78	1	3	2	2	0	3	5	15.94	5.24	19.95	44.57	76	46.09	0	0	0
1401	44	1	1	2	2	1	0	2	19	6.68	31	40.2	108.2	40.2	0	0	0
1402	56	2	6	2	2	1	0	6	13.4	2.3	23	26	99	47.4	0	0	0
1403	71	2	9	2	2	0	0	11	10	5.2	0	22	39	37.4	0	0	0
1404	76	1	8	2	3	0	1	10	12.9	3.8	33	23	74	47.9	0	0	1
1405	61	2	5	2	1	0	0	5	16.2	2.7	1	26	108.2	40.2	1	0	1
1406	58	1	4	2	2	0	2	6	17.7	3.4	32	36	79	41.8	0	0	0
1407	69	2	7	2	2	1	0	3	20.5	11.6	13	25	214	26	0	0	1
1408	64	2	5	1	1	0	2	1	8.41	3.24	22.01	32.08	104.95	42.68	0	0	0
1409	71	1	11	2	1	0	0	12	14.4	4.8	13.6	19.5	59	47.8	0	0	0
1410	60	1	10	1	3	0	0	4	29	18	19	19	39	38.8	0	0	0
1411	42	1	9	2	2	1	2	3	19	6.68	31	40.2	108.2	40.2	0	0	0
1412	58	2	13	2	1	1	3	5	8.3	1.5	46	58	113	46	1	0	0
1413	65	2	9	1	2	1	0	3	10	3.7	20	18	88	37.9	0	0	0
1414	56	1	22	2	2	1	2	7	19	6.68	31	40.2	108.2	40.2	0	0	1
1415	60	1	11	2	1	0	0	12	13.4	3.4	15.7	29.7	66	48.4	0	0	0
1416	68	1	4	2	2	0	0	5	19	6.68	31	40.2	108.2	40.2	0	0	0
1417	47	1	3	2	2	1	0	2	16.64	4.94	20.38	28.21	76.12	37.53	0	0	0
1418	50	2	8	2	2	1	0	9	133	30.9	65	55	209	38.5	0	0	0
1419	68	1	2	2	1	0	0	3	18.5	4.2	13	21	19	39.4	0	0	0
1420	66	1	9	1	2	1	2	3	19	6.68	31	40.2	108.2	40.2	0	0	1
1421	66	1	9	2	2	1	2	3	19	6.68	31	40.2	108.2	40.2	0	0	1
1422	75	2	2	2	1	0	0	3	18.2	4.2	32	35	108.2	43.3	0	0	0
1423	52	1	0	2	2	0	3	2	19	6.68	31	40.2	108.2	40.2	0	0	0
1424	65	1	7	2	2	1	0	11	12.4	4.3	25	37	99	43.4	0	0	0
1425	62	1	1	2	3	0	0	3	13	5.4	17	53	162	28.1	0	0	0
1426	58	1	5	2	2	1	0	6	19	6.68	31	40.2	108.2	40.2	0	0	1
1427	70	1	9	2	2	0	2	14	9.4	2.86	28.45	23.51	61.72	39.54	0	0	1
1428	38	2	10	2	1	0	0	11	13.3	2.5	20	22	53	39	0	0	0
1429	66	2	10	2	2	0	0	10	14.1	4.6	9	27	55	42.1	0	0	0
1430	60	2	8	2	3	0	0	13	19	6.68	31	40.2	108.2	40.2	0	0	0
1431	79	2	9	2	2	0	2	3	16	7.3	21	32	99	24.1	0	0	1
1432	58	2	2	2	2	0	1	5	19	6.68	31	40.2	108.2	40.2	0	0	1
1433	64	1	9	1	2	1	2	4	19	6.68	31	40.2	108.2	40.2	0	0	0
1434	53	1	6	2	2	1	2	1	19	6.68	31	40.2	108.2	40.2	0	0	0
1435	63	1	3	1	2	1	2	4	19	6.68	31	40.2	108.2	40.2	0	0	0
1436	55	1	9	2	2	0	0	19	9.5	2.41	13.53	15.79	55.58	41.97	1	0	1
1437	43	1	4	2	2	1	0	6	11.1	4.04	12.27	16.44	108.46	36.16	0	0	0
1438	67	2	10	2	2	0	0	10	12.5	5.6	15.7	27.3	66	47.4	0	0	0
1439	58	1	2	2	2	0	0	5	14.1	3.2	9	28	68	44.2	0	0	0
1440	50	2	2	2	2	0	0	2	17.7	6.5	19	32	83	37.3	0	0	1
1441	65	1	2	2	2	0	0	7	12	6.7	11	18	55	30.8	1	0	1
1442	64	1	3	2	2	1	0	4	19.7	5	46	54	214	40	0	0	1
1443	60	2	2	2	1	0	0	3	17.1	4.8	18	30	90	25	0	0	0
1444	64	1	6	1	2	1	2	2	18.6	6.7	22	32	73	33.9	0	0	0
1445	64	2	22	2	2	0	1	3	11	2.8	13	24	62	63.8	0	0	0
1446	60	2	0	1	2	1	0	0	19	6.68	31	40.2	108.2	40.2	0	0	1
1447	65	2	8	2	2	0	0	9	25.6	7.1	25	41	143	35.8	0	0	0
1448	52	1	3	2	2	0	3	9	25.57	6.75	20.18	25.72	45.41	41.36	0	0	0
1449	62	2	39	2	2	1	0	20	35.2	15.6	57.3	38.6	24	29.3	1	0	1
1450	64	1	6	2	2	0	3	8	15.3	4.39	19.93	31.11	86.64	46.36	0	0	0
1451	43	1	1	2	2	1	2	2	8.19	1.85	25.88	29.4	45.3	45.94	0	0	0
1452	62	1	6	1	2	1	0	5	19	6.68	31	40.2	108.2	40.2	0	0	1
1453	47	1	10	2	2	1	2	11	19.9	5.5	39	44	93	38.4	0	0	0
1454	77	2	12	2	2	1	0	3	12.8	2.3	34	45	135	42.7	0	0	0
1455	28	1	0	2	2	0	0	2	19	6.68	31	40.2	108.2	40.2	0	0	0
1456	69	1	3	1	2	0	3	5	7.32	2.53	19.76	23.32	60.35	44.81	0	0	0
1457	58	2	12	2	2	1	0	2	11.8	2.2	32	35	81	41.3	0	0	1
1458	57	1	0	2	2	0	0	1	19	6.68	31	40.2	108.2	40.2	0	0	0
1459	63	2	0	2	2	0	0	5	12.6	1.4	13	25	52	44.8	0	0	0
1460	56	1	5	2	2	0	0	6	20.3	3.8	43	45	45	41.8	1	0	1
1461	47	1	7	2	2	1	2	2	19	6.68	31	40.2	108.2	40.2	0	0	0
1462	53	1	6	2	2	0	0	8	20.4	6.3	150	89	120	37.8	0	0	0
1463	70	1	4	2	2	1	3	6	6.91	2.2	8.42	16.84	96.5	43.32	0	0	0
1464	64	2	0	2	1	0	2	1	16.23	4.15	22.2	34.84	69.15	48.92	0	0	0
1465	64	1	9	2	2	0	3	12	29.66	20.09	21.51	33.82	77.09	21.64	0	0	1
1466	81	1	5	2	1	0	0	2	23.3	10	29	39	229	38.7	0	0	1
1467	66	2	29	2	1	1	0	1	16	5.3	20	36	96	38.1	0	0	0
1468	63	1	10	2	2	1	0	23	18.2	7.7	43	65	779	31.6	0	0	1
1469	57	1	1	2	1	1	0	2	16.3	3.4	54	49	267	42.9	0	0	0
1470	70	2	0	2	2	0	0	2	19	6.68	31	40.2	108.2	40.2	0	0	0
1471	62	1	3	2	3	1	0	2	41.3	14	47	40.2	150	30.8	0	0	1
1472	63	2	5	2	2	0	0	2	19	6.68	31	40.2	108.2	40.2	0	0	0
1473	65	2	6	2	2	1	2	8	19	6.68	31	40.2	108.2	40.2	0	1	1
1474	60	1	0	2	2	0	0	1	42.7	20.4	23	61	145	30.2	0	0	1
1475	68	2	0	1	2	0	0	2	19	6.68	31	40.2	108.2	40.2	0	0	1
1476	62	1	3	2	2	0	0	3	19	6.68	31	40.2	108.2	40.2	0	0	1
1477	44	1	7	2	2	1	2	4	19	6.68	31	40.2	108.2	40.2	1	0	1
1478	49	1	0	1	2	0	0	1	19	6.68	31	40.2	108.2	40.2	0	0	0
1479	62	2	5	2	1	1	3	2	36.4	20.85	29.23	51.4	116.6	26.34	0	0	1
1480	49	2	1	1	2	1	0	2	19	6.68	31	40.2	108.2	40.2	0	0	0
1481	65	1	0	2	2	1	0	1	19	6.68	31	40.2	108.2	40.2	0	0	0
1482	53	1	7	2	2	1	0	8	56.9	22.6	86.3	47.3	45.8	26.3	0	0	0
1483	53	1	4	2	2	1	2	6	30.53	10.21	34.16	46.67	89.13	26.68	0	0	0
1484	71	2	10	2	1	1	0	11	18.2	6	14.3	24.8	71	47.4	0	0	0
1485	48	2	0	2	2	0	0	4	21.1	10.2	22	43	92	45.7	0	0	0
1486	56	1	10	1	2	1	2	5	12	4.1	27	37	187	42.5	0	0	0
1487	62	1	10	2	2	0	0	2	12	4.5	25	33	54	44.5	0	0	0
1488	62	2	35	1	3	1	0	7	10	5	14	20	54	41.4	0	0	0
1489	56	1	1	1	2	1	0	3	19	6.68	31	40.2	108.2	40.2	0	0	0
1490	50	1	7	2	2	1	0	2	19	6.68	31	40.2	108.2	40.2	0	0	0
1491	62	1	7	2	1	1	1	3	16.4	5.4	22	26	75	42.5	0	0	1
1492	69	1	10	2	2	0	2	11	11.3	2.2	26	29	64	46.4	0	0	0
1493	59	2	5	2	1	1	2	7	12.34	4.19	30.52	43.47	215.74	41.31	0	0	0
1494	57	2	7	2	2	1	2	7	15.43	4.49	29.57	30.39	98.13	39.54	1	0	0
1495	42	1	0	1	2	1	0	0	10.4	3.2	45.42	55.72	120.1	33.69	0	0	0
1496	73	1	4	2	2	0	2	7	19.6	6.66	31.16	25.44	69.73	38.87	0	0	0
1497	47	1	5	2	2	0	3	9	15.44	11.08	21.56	30.67	63.84	44.48	0	0	0
1498	65	1	2	2	1	0	0	3	21	6.7	46	75	121	37.8	1	0	1
1499	67	1	1	2	2	1	0	4	20.4	8.14	12.87	23.06	87.08	31.54	0	0	1
1500	58	1	2	2	1	1	2	4	21.16	6.08	30.31	35.46	48.65	44.36	0	0	0
1501	77	1	5	2	1	0	0	8	17.1	6.4	14.7	43.5	161	38.2	0	0	1
1502	58	1	8	2	2	1	2	13	19	6.68	31	40.2	108.2	40.2	0	0	1
1503	78	1	2	2	2	0	1	3	19	6.68	31	40.2	108.2	40.2	0	0	0
1504	63	2	7	1	2	1	0	2	8.4	2.1	34	41	146	44.9	0	0	0
1505	61	2	5	2	3	1	3	5	9.55	3.84	32.56	52.52	141.08	35.01	0	0	0
1506	51	1	5	2	2	1	0	7	19.9	4.7	37	45	100	39.5	0	0	1
1507	51	2	6	2	2	0	2	9	9	1.5	34	34	82	33	0	0	0
1508	57	2	3	2	2	0	0	6	7.1	0.2	24	30	61	43	1	0	0
1509	54	2	7	1	2	1	2	8	25.69	7.73	51.11	53.21	101.17	38.45	0	0	1
1510	53	1	4	2	2	0	0	7	17.6	2.9	13	26	83	37.5	0	0	0
1511	62	1	5	2	2	1	0	11	7.4	3.1	17	25	74	44.5	0	0	0
1512	65	1	3	2	2	1	0	3	22.18	5.89	19.96	34.95	96.09	29.16	0	0	0
1513	46	2	5	2	3	1	0	8	19.3	5.5	28	32	138	32.2	0	0	1
1514	59	2	10	2	1	0	3	11	9.3	1.7	25	28	77	49.4	0	0	0
1515	65	2	9	1	2	1	0	1	18.4	3.9	37	39	158	45.1	0	0	0
1516	65	1	6	1	2	1	2	3	19	6.68	31	40.2	108.2	40.2	0	0	0
1517	69	2	4	2	2	0	2	6	8.8	1.5	25	29	92	44.9	0	0	0
1518	65	2	5	2	2	0	1	10	9.1	2.6	16	19	91	46	0	0	0
1519	63	1	7	2	2	0	3	10	9.6	1.8	56	39	134	42.7	0	0	0
1520	51	2	9	2	2	1	2	11	17.2	1.6	26	42	66	44.1	0	0	0
1521	46	1	10	2	2	0	0	11	12.9	3.1	34	34	54	44.4	0	0	0
1522	62	1	8	2	2	0	1	12	13.4	3.5	21	23	52	46.8	0	0	0
1523	48	1	0	1	2	1	0	1	19	6.68	31	40.2	108.2	40.2	0	0	0
1524	77	1	11	2	2	0	0	12	9.3	2.7	10.2	22.5	86	41.6	0	0	0
1525	66	1	11	2	2	1	0	12	15.1	4.5	20.2	33.7	119	42.2	0	0	0
1526	52	1	5	2	2	1	0	7	8.2	1.4	68	54	104	30.5	1	0	0
1527	47	1	0	2	2	0	0	1	10.4	1.8	68	28	76	41.6	0	0	0
1528	81	2	7	2	3	0	0	8	25.8	13.2	29.8	32.1	625.9	28.4	0	0	1
1529	49	2	4	2	2	0	1	10	34.7	11.8	21.1	49.6	101	34.3	0	0	0
1530	71	1	9	2	2	0	0	10	16.9	10.1	14	19	67	30.4	0	0	1
1531	65	2	5	2	2	1	1	2	14	4.3	39.2	32.4	104	40.3	0	0	0
1532	53	1	7	2	2	1	0	9	66	10.4	23	40	63	22.2	1	0	1
1533	56	1	7	2	3	0	0	9	22.7	5.8	30.2	28.5	116	44.2	0	0	0
1534	56	1	11	2	2	0	0	+	22.2	5.4	20.8	25.3	50	46.6	0	0	0
1535	38	2	1	2	1	0	0	1	14.6	3.2	33	28	66	45.6	1	0	0
1536	44	1	1	2	2	0	3	4	15.15	5.46	44.29	50.12	79.44	43.47	0	0	0
1537	53	2	0	2	2	1	3	6	22.2	5.6	31	46	174	44.4	0	0	0
1538	38	1	17	2	2	1	0	2	19	6.68	31	40.2	108.2	40.2	0	0	0
1539	63	1	3	1	2	1	2	0	17.4	5.56	34.22	32.39	70.97	34.12	0	0	0
1540	63	1	1	2	1	0	0	2	19.4	5.2	29	34	94	43.9	0	0	0
1541	73	2	0	2	2	0	0	1	13.8	6.7	28	54	112.9	24	0	0	1
1542	50	1	11	2	3	1	0	13	15.8	4.8	32.9	34.2	79	38.1	1	0	0
1543	63	2	0	2	1	0	0	1	17.5	2	22	27	113	44.5	0	0	0
1544	59	2	11	2	1	0	0	12	11.5	3.5	77.9	55.2	102	45.5	0	0	0
1545	78	1	3	2	2	0	2	4	10.22	3.2	24.64	36.23	80.19	35.9	0	0	0
1546	50	1	4	2	2	1	2	1	19	6.68	31	40.2	108.2	40.2	0	0	0
1547	66	1	0	1	2	0	0	1	19	6.68	31	40.2	108.2	40.2	0	0	0
1548	69	2	1	2	2	0	2	4	11.87	2.74	19.27	22.48	69.16	35.87	1	0	0
1549	76	1	10	2	2	0	1	15	17.9	5	24	43	85	46.6	0	0	0
1550	75	2	8	2	2	0	1	9	9	1.3	17	17	73	43.4	0	0	1
1551	73	1	13	2	2	0	1	2	7.3	2.5	30	32	90	42.1	0	0	0
1552	61	1	3	2	1	1	0	4	15.38	4.47	20.93	30.4	114.14	48.58	0	0	0
1553	73	2	6	2	2	0	2	7	18.51	6.77	16.81	34.82	100.82	36.05	0	0	0
1554	52	1	0	2	1	0	2	4	13	4.1	54	69	87	46.4	1	0	0
1555	78	1	10	2	2	1	1	12	20.1	3.6	27	42	79	40.9	0	0	0
1556	52	2	5	2	2	1	0	12	8.4	2.55	30.48	42.72	160.51	33.02	0	0	0
1557	73	1	1	2	2	0	0	2	12.4	5.9	35	48	93	34.5	0	0	0
1558	68	1	8	1	2	0	1	13	10.4	2.5	26	32	85	45	0	0	0
1559	73	2	9	2	2	0	1	11	9.5	2.6	17	27	128	24.8	0	0	1
1560	79	2	7	2	2	0	0	10	7.7	2.5	21.6	26.2	76	49.4	1	0	0
1561	64	2	9	2	2	0	0	8	19	6.68	31	40.2	108.2	40.2	0	0	0
1562	54	2	4	2	2	1	2	2	19	6.68	31	40.2	108.2	40.2	0	0	1
1563	58	1	9	2	3	0	0	10	15.2	3.8	103.7	127.5	198.7	26.4	0	0	1
1564	69	2	5	2	2	0	2	8	17.38	6.05	19.06	31.85	118.33	48.25	0	0	1
1565	50	2	2	1	2	1	0	0	19	6.68	31	40.2	108.2	40.2	0	0	0
1566	54	1	0	1	1	0	0	1	24.12	7.71	28.95	37.89	57.42	47.05	1	0	0
1567	76	1	10	2	2	0	0	11	9	2.6	17	33	89	42.9	0	0	0
1568	58	1	5	2	2	0	0	2	19	6.68	31	40.2	108.2	40.2	1	0	0
1569	59	1	0	2	2	1	0	5	13.5	3.3	13	31	81	42.6	1	0	0
1570	62	1	6	2	1	0	2	13	28.83	10.5	23.9	34.65	90.74	43.43	0	0	0
1571	66	1	7	1	2	0	0	7	24.7	7.8	8.4	23.8	41.9	34.5	1	1	1
1572	60	2	10	2	2	0	1	14	18.9	3.5	22	33	73	42.7	0	0	0
1573	43	2	3	2	2	1	0	2	249	7.6	20	26	80	45.4	0	0	0
1574	74	2	9	2	2	0	1	11	11.2	3.2	30	32	61	42.2	0	0	0
1575	61	2	1	2	1	0	1	4	12.2	2	19	26	110	44.2	0	0	0
1576	69	2	1	2	2	0	3	3	11.48	3.94	24.57	37.14	91.08	40.4	0	0	0
1577	53	1	12	2	1	0	0	4	11.8	3.2	22.2	29.2	76	48.3	0	0	0
1578	74	1	5	2	2	0	0	7	20.4	6.3	76	69	120	37.8	0	0	0
1579	70	2	6	1	2	0	0	8	21	12.3	17	33	176	35.5	0	0	0
1580	70	1	2	2	2	0	0	2	19	6.68	31	40.2	108.2	40.2	0	0	1
1581	53	1	5	2	1	1	2	1	12.94	3.05	42.84	39.41	77.34	42	0	0	0
1582	61	1	0	1	2	0	0	1	19	6.68	31	40.2	108.2	40.2	0	0	0
1583	65	1	5	2	1	1	1	2	14.7	2.5	44	34	108.2	28.4	0	0	0
1584	69	1	9	2	2	0	1	13	16.4	4.7	21	37	58	46.3	0	0	1
1585	60	1	6	2	2	0	0	3	35.3	18.9	33.1	36.1	75.9	29.5	0	0	1
1586	79	1	1	2	2	0	2	5	23	14.2	40	53	66	22.9	0	0	1
1587	78	1	2	2	1	0	0	3	5.1	0.4	15	34	57	19.7	0	0	1
1588	68	1	8	2	2	0	3	10	20.1	6.1	45	26	108.2	45	0	0	0
1589	61	2	5	2	2	1	0	2	19	6.68	31	40.2	108.2	40.2	0	0	0
1590	50	1	1	2	2	0	3	1	11.26	3.09	25.04	48.64	69.68	44.58	0	0	0
1591	50	1	2	2	1	0	0	3	14.3	3.2	41	40	77	37.6	0	0	0
1592	69	1	7	2	2	0	0	9	18.5	5.6	40	34	78	43.5	0	0	0
1593	62	2	1	2	1	0	0	2	10.1	2.1	76	54	110	46.6	0	0	0
1594	70	1	0	2	1	0	0	1	114	16.8	16	45	96	36.2	0	0	1
1595	66	1	2	2	2	0	1	6	10.1	2.2	52	66	110	49.9	0	0	0
1596	40	2	6	2	2	1	0	7	15.9	6.2	11	31	117	32.7	0	0	0
1597	69	1	5	2	2	0	0	3	19	6.68	31	40.2	108.2	40.2	0	0	0
1598	74	1	1	2	2	0	2	2	11.9	3.3	73.8	18	20.7	43.1	0	0	0
1599	62	1	1	2	2	1	2	2	3.1	3	32.5	34.1	101.3	44.1	0	0	0
1600	65	1	0	2	2	0	2	2	20.4	5.7	36.8	26.4	70.2	48.4	0	0	0
1601	53	2	9	2	2	0	1	11	9.7	2.1	18	20	42	40.8	0	0	0
1602	74	2	11	2	2	0	0	12	16.6	3.9	10.5	22.4	116	45.6	0	0	0
1603	64	2	4	2	2	0	3	5	18.63	5.72	16.32	25.61	110.4	43.32	0	0	0
1604	83	1	0	1	2	0	0	0	14.4	6.4	18.4	25.8	60.1	41.5	0	0	0
1605	54	1	3	2	2	1	2	6	10.81	2.77	43	68.42	214.34	34.95	0	0	1
1606	56	1	2	2	1	0	0	3	10.6	2	15	25	88	45.2	0	0	0
1607	62	1	10	2	2	0	0	11	11.9	3.4	30	49	88	47.4	0	0	0
1608	70	1	4	2	1	0	1	5	8.4	1.1	21	30	104	45.3	0	0	0
1609	73	1	10	2	2	0	0	9	12	3	24	32	78	43.3	0	0	0
1610	60	2	5	2	2	1	0	6	10.88	2.67	46.02	28.37	81.19	27.62	0	0	1
1611	63	1	3	2	2	0	0	7	23.3	7.4	19	39	96	39.9	0	0	1
1612	54	1	5	2	2	1	0	3	19	6.68	31	40.2	108.2	40.2	0	0	0
1613	31	1	0	2	1	1	0	2	20.1	5.8	29	31	74	42	1	0	0
1614	53	2	10	2	1	1	0	12	10.6	2.4	16.1	25.7	101	46.6	0	0	0
1615	60	2	0	1	1	0	2	2	9.94	2.7	27.95	30.64	94.5	45.43	0	0	0
1616	61	2	0	2	1	0	1	4	14.1	3.2	9	28	68	44	0	0	1
1617	74	1	3	2	1	0	0	7	16.05	5.94	16.74	25.97	64.75	30.69	0	0	1
1618	40	1	7	2	2	1	2	2	19	6.68	31	40.2	108.2	40.2	0	0	0
1619	60	1	0	2	2	0	2	2	5.9	4	29	33.8	97.4	39.3	0	0	0
1620	61	2	11	2	2	0	2	9	19	6.68	31	40.2	108.2	40.2	1	0	0
1621	24	1	8	2	2	1	2	2	19	6.68	31	40.2	108.2	40.2	0	0	0
1622	62	2	9	1	2	1	2	4	19	6.68	31	40.2	108.2	40.2	0	0	0
1623	80	2	6	2	2	0	2	7	6.5	1.8	22	23	110	39.8	0	0	0
1624	71	1	7	2	2	0	2	8	20.94	10.9	28.18	33.09	147.51	33.38	0	0	1
1625	68	1	1	2	2	0	0	2	12.7	3.8	21.8	26.2	66.1	47.1	0	0	0
1626	64	1	4	2	2	1	0	3	14.95	5.37	48.56	63.52	142.88	40.02	1	0	1
1627	42	1	8	2	2	1	0	10	17.4	3.5	37	38	40.1	40.1	0	0	0
1628	56	1	4	2	2	0	0	6	17.4	4.3	14.5	21.8	48	49	0	0	0
1629	81	1	10	2	2	1	0	8	24.4	6.4	11.6	20.4	72	42.9	0	0	1
1630	78	1	2	2	2	0	0	4	7.9	3.9	18.1	34	85	43.7	0	0	1
1631	53	2	2	1	2	0	0	1	19	6.68	31	40.2	108.2	40.2	0	0	0
1632	64	1	3	2	1	0	1	4	8	0.9	29	30	108.2	42.9	0	0	0
1633	49	1	5	2	2	1	0	5	16.5	4.5	51.3	58.8	108.2	31.5	0	0	0
1634	68	2	11	2	3	1	0	9	15.2	4.7	40.3	41.6	134	43.8	0	0	0
1635	55	1	10	2	2	1	2	6	19	6.68	31	40.2	108.2	40.2	0	0	0
1636	58	1	11	2	2	1	0	10	16.1	4.8	38.2	34.7	86	41.7	1	0	0
1637	54	1	6	2	2	1	2	11	18.3	4.7	21	27	48	36.5	0	0	0
1638	33	1	0	2	2	1	0	3	9.4	2.7	13	26	73	43.9	1	0	0
1639	64	2	5	2	1	0	0	7	19	6.68	31	40.2	108.2	40.2	0	0	0
1640	67	1	3	2	3	0	0	2	12.5	5.3	21	28	94	39.5	0	0	0
1641	68	1	10	2	2	0	0	12	15.5	2.6	20	39	83	44.1	0	0	0
1642	54	1	7	1	2	0	2	0	21.73	6.03	9.6	18.8	72.6	42	0	0	0
1643	77	1	6	2	2	0	3	7	20.3	4	20	31	89	44	0	0	0
1644	79	2	8	1	2	0	0	15	36.7	15.2	11	16	67	34.2	1	0	1
1645	73	1	9	2	2	0	3	4	19	6.68	31	40.2	108.2	40.2	0	0	0
1646	45	1	10	2	2	1	3	11	16.8	4.7	15	34	114	23.1	0	0	0
1647	58	2	20	1	2	1	0	9	11	4.4	14	41	76	37.6	0	0	0
1648	66	1	0	2	1	0	0	1	10.7	2.7	37	40	96	43.1	0	0	0
1649	52	2	1	1	2	1	0	0	20	8.2	27	27	93	41.1	0	0	0
1650	61	1	0	2	1	1	0	1	16.1	1.3	65	68	69	47.9	1	0	1
1651	53	1	16	1	2	1	2	9	19	6.68	31	40.2	108.2	40.2	0	0	0
1652	61	1	3	1	1	0	2	0	13.87	5.17	33.19	41.3	105.47	45.79	0	0	0
1653	59	1	6	1	2	1	0	4	13.07	3.62	22.03	27.88	103.76	34.74	0	0	1
1654	67	1	11	2	3	0	0	10	21.8	5.4	23.1	29.6	85	45.7	0	0	0
1655	54	1	7	2	2	1	0	9	20.2	4.5	39	34	101	43.8	0	0	0
1656	66	1	2	1	2	0	0	1	12	6.2	18	24	75	34.8	0	0	0
1657	58	1	5	2	2	1	3	7	16.6	3.2	13	29	233	43.9	0	0	0
1658	43	1	3	2	3	1	0	8	32.9	11.6	25.3	53.8	133	28.9	1	0	0
1659	68	1	11	2	2	0	0	13	12.8	3.6	21.8	25.3	58	43.7	0	0	0
1660	77	2	10	2	2	0	1	11	15.2	4.9	34	32	186	38.3	0	0	0
1661	67	1	1	2	2	0	3	8	10.51	4.16	22.24	27.82	69.1	32.03	0	0	0
1662	59	1	3	2	2	1	0	18	20.45	5.56	58.27	40.18	78.02	30.91	0	0	0
1663	59	1	0	2	2	0	0	6	50.9	21	25	37	56	28.2	0	0	1
1664	69	1	9	2	2	0	1	11	7.5	1.2	6	18	92	34.3	0	0	1
1665	58	1	10	2	2	1	2	11	25.8	6.7	66	70	258	441.2	0	0	0
1666	54	1	10	2	2	1	0	12	31	7.3	12.3	33.6	69	48.6	0	0	0
1667	69	1	6	1	3	0	3	1	49.72	22.94	38.53	79.34	132.03	41.68	0	0	1
1668	48	1	2	2	2	1	2	5	13.32	3	38.8	37.6	79.91	45.62	0	0	0
1669	58	1	3	2	2	1	3	10	16.67	6.73	29.11	34.52	102.2	42.86	0	0	0
1670	47	1	8	2	2	0	0	8	8	1.8	17	26	81	43.2	1	0	0
1671	64	1	5	2	2	1	3	7	13.77	4.57	28.69	39.57	83.89	42.25	0	0	0
1672	53	1	9	2	2	1	2	7	19	6.68	31	40.2	108.2	40.2	0	0	0
1673	71	2	11	2	2	0	0	9	16.7	4.3	16.7	24	68	45.4	0	0	0
1674	59	2	0	2	2	0	1	2	19	3.5	15	22	88	48.5	1	0	0
1675	51	2	0	2	2	0	2	2	20.36	5.8	36.26	30.97	93.18	46.28	0	0	1
1676	49	1	7	2	2	0	0	9	13.5	0	145	109	134	45	0	0	1
1677	65	1	6	2	2	1	3	8	14.15	3.92	19.8	33.79	79.37	34.09	0	0	1
1678	65	2	3	2	2	1	2	4	11.96	3.16	13.51	17	40.8	41.01	0	0	1
1679	75	1	5	2	2	0	0	7	16.1	2.2	15	27	24	41.9	1	0	0
1680	68	2	5	2	3	0	3	8	27.05	9.24	15.33	30.77	133.44	43.33	1	0	1
1681	74	1	3	2	2	0	2	5	7.05	3.75	18.65	32.17	89.03	31.45	0	0	1
1682	58	1	5	2	1	1	2	1	210.32	141.06	37.42	89.11	154.98	29.89	0	0	1
1683	41	1	1	1	2	1	0	2	23.67	6.75	19.29	28.57	66.54	35.73	1	0	0
1684	73	1	12	2	2	0	2	2	12.7	3.6	85	20	551	33.3	0	1	1
1685	50	1	11	2	1	1	0	10	30.3	9.3	25.3	35.8	142	37.2	1	0	0
1686	56	1	7	1	2	1	2	4	11.2	6.7	56	55	159.2	34.3	0	0	0
1687	74	1	15	2	2	0	2	6	19	6.68	31	40.2	108.2	40.2	0	0	0
1688	55	1	2	2	2	1	3	4	12.92	4.22	53.19	63.45	297.29	38.63	0	0	0
1689	49	2	15	2	2	1	2	6	14.38	3.02	27	36.95	110.38	39.95	0	0	0
1690	46	2	7	2	1	1	0	7	7.8	1.8	20	24	66	37.8	0	0	0
1691	56	1	1	1	2	0	1	0	19	6.68	31	40.2	108.2	40.2	0	0	1
1692	48	2	5	2	2	1	0	2	19	6.68	31	40.2	108.2	40.2	0	0	0
1693	63	2	7	2	2	0	0	3	15	7.3	11	15	79	45.8	0	0	0
1694	48	1	4	2	2	1	0	5	40.1	17.3	119	137	141	30.5	1	0	1
1695	58	1	10	2	2	1	2	13	14.76	6.43	14.05	39.2	191.62	31.3	1	0	1
1696	57	1	7	2	2	0	3	12	9	4.2	24	47	95	26.4	0	0	1
1697	60	1	11	2	2	0	2	2	16	4.3	35	25.5	51.7	47.8	0	0	0
1698	78	2	10	2	2	0	3	8	12	8	12	21	93	36.3	0	0	0
1699	60	2	1	2	1	1	3	2	15.06	4.81	28.1	37.53	83.11	45.59	0	0	0
1700	74	1	1	2	1	1	0	2	30	9.5	24.5	57.2	99.7	29.6	0	0	0
1701	46	2	5	1	2	1	2	0	21.56	6.77	53.01	76.24	115.97	32.67	0	0	0
1702	58	1	9	2	2	1	1	9	48.3	9.9	25	32	90	42.6	0	0	0
1703	61	2	0	1	2	1	2	1	11.2	2.23	20.57	33.08	129.22	39.73	0	0	0
1704	50	1	2	2	2	0	2	6	15.8	5.2	56.3	70.3	160.6	34.6	0	0	1
1705	46	2	3	2	2	1	0	2	19	6.68	31	40.2	108.2	40.2	0	0	0
1706	69	2	3	2	2	0	0	8	12.7	2.7	25	52	60	42.3	0	0	0
1707	55	2	5	2	2	0	0	10	7.5	2.6	18	33	49	49.5	0	0	0
1708	56	2	0	2	1	1	2	1	23.5	5.54	23.76	35.07	125.33	39.93	0	0	0
1709	49	2	1	2	1	0	0	2	9.3	5.9	46	57	86	43.2	0	0	0
1710	61	1	24	2	2	1	0	5	19	6.68	31	40.2	108.2	40.2	0	0	0
1711	70	2	0	1	2	0	0	2	37.7	16.3	30	61	216	34.4	1	0	1
1712	62	1	0	2	2	0	0	4	17.3	5.6	36	53	176	41	1	0	1
1713	73	2	10	2	3	0	0	14	12.5	3.3	12	37	124	44.3	0	0	0
1714	64	2	2	1	2	1	0	0	10	5.2	123	82	177	36.9	0	0	0
1715	57	1	2	2	1	0	0	5	9.8	3.1	26	32	59	48.2	0	0	0
1716	56	2	5	1	2	0	0	0	15	6	12	29	61.1	37.5	1	0	0
1717	77	1	3	2	2	0	0	4	19	6.68	31	40.2	108.2	40.2	0	0	0
1718	61	2	9	2	2	0	0	11	13.3	6.2	7	20	55	43.4	0	0	0
1719	65	1	1	2	2	0	0	4	21.3	7.2	25	37	78	44.3	1	0	0
1720	46	1	1	2	2	0	0	3	38.2	13.12	30.1	33.16	96.48	31.24	1	0	1
1721	68	1	1	2	1	0	0	2	13.5	3.4	25	29	60	38.8	0	0	0
1722	71	1	2	2	1	0	0	3	19.7	5.8	22	29	61	44.5	0	0	1
1723	79	1	4	2	2	0	0	5	19.8	4.7	58	69	96.3	30.4	0	0	1
1724	52	1	4	2	2	1	0	3	14.2	5.9	25	33	83.3	41.8	0	0	0
1725	61	1	19	1	2	1	0	4	7	3	25	23	73	39.1	0	0	0
1726	51	1	11	2	2	0	0	2	19	6.68	31	40.2	108.2	40.2	0	0	1
1727	65	2	5	2	1	0	3	8	12.94	4.5	11.21	14.99	58.06	39.9	0	0	0
1728	59	2	4	2	1	1	0	4	11.5	2.6	24	41	106	39.3	0	0	0
1729	44	1	0	2	2	1	0	1	19	6.68	31	40.2	108.2	40.2	0	0	0
1730	69	1	0	1	2	1	0	0	24.4	6.4	62	69	184	38.9	0	0	0
1731	61	1	2	2	2	0	0	3	23.85	5.91	39.23	29.56	62.35	38.45	0	0	0
1732	40	1	9	2	2	1	2	4	19	6.68	31	40.2	108.2	40.2	1	1	0
1733	55	2	0	2	2	1	0	2	19	6.68	31	40.2	108.2	40.2	0	0	0
1734	67	1	8	2	2	0	2	11	47.28	22.72	68.27	84.55	200.72	30.17	0	1	1
1735	70	1	2	2	2	0	0	4	12.3	3.4	21.6	34	85	48.3	0	0	0
1736	61	2	8	1	2	1	2	2	19	6.68	31	40.2	108.2	40.2	0	0	0
1737	53	2	1	1	2	1	1	2	18.68	6.01	28.99	39.6	279.88	41.33	0	0	1
1738	58	1	2	1	2	1	0	2	19	6.68	31	40.2	108.2	40.2	0	0	0
1739	43	1	2	2	1	0	0	3	12.1	2.1	38	21	95	45.4	0	0	0
1740	45	2	6	2	2	1	0	8	12.9	3.4	25	37	79	37.1	0	0	0
1741	43	2	0	1	2	1	0	1	10.5	4	36	35	93.9	36.3	0	0	0
1742	56	2	5	2	2	0	0	2	19	6.68	31	40.2	108.2	40.2	0	0	0
1743	59	2	2	1	2	1	0	2	19	6.68	31	40.2	108.2	40.2	0	0	0
1744	43	1	6	2	2	0	0	8	16.2	2.4	35	37	415	44.5	0	0	0
1745	44	1	5	2	1	0	3	2	50	26.45	30.16	50.29	103.71	31.42	1	0	0
1746	52	1	5	2	2	1	3	6	19	6.68	31	40.2	108.2	40.2	0	0	1
1747	69	2	1	2	1	0	0	2	19.8	6.8	35	31	87	41.3	0	0	0
1748	56	2	0	2	2	0	0	3	11.2	1	12	23	76	50.3	0	0	0
1749	51	1	5	2	2	0	0	2	19	6.68	31	40.2	108.2	40.2	0	0	0
1750	71	2	6	2	2	1	0	3	19	6.68	31	40.2	108.2	40.2	0	0	0
1751	67	1	10	2	2	0	2	11	14.6	6.3	13	25	112	27.2	0	0	0
1752	45	1	9	2	2	1	0	11	8	2.2	51	50	148	32.4	0	0	1
1753	73	1	7	2	2	0	1	9	35.2	7.4	44	44	113	50.3	0	0	0
1754	64	1	0	2	2	0	0	4	13.4	3.6	21	27	89	40.2	0	0	0
1755	80	2	9	2	2	1	0	8	14.04	4.37	31.23	35.61	122.64	29.82	0	0	0
1756	74	1	5	2	1	0	0	2	25	8.9	34	55	205	35.6	0	0	1
1757	84	1	1	2	1	0	0	2	11.6	0.5	30	39	108.2	32.5	0	0	1
1758	51	2	2	2	1	1	0	3	14.1	2.8	79	66	237	47.3	0	0	0
1759	77	2	1	1	2	0	0	0	29.7	14.5	33.9	49.3	200.8	38.6	0	0	0
1760	61	1	8	1	2	1	2	1	21.5	6.8	30	41	92.1	32	0	0	0
1761	81	1	9	2	2	0	0	1	22.3	9.6	11	22	88	35.1	0	0	1
1762	65	1	2	2	2	0	0	2	19	6.68	31	40.2	108.2	40.2	0	0	0
1763	61	1	10	2	2	1	3	14	47.76	20.03	44.58	112.22	230.72	32.77	0	0	1
1764	48	2	6	2	2	0	1	7	15.6	5	65.4	76.8	59.4	33.7	0	0	0
1765	54	2	10	1	2	1	0	6	10	3.3	26	31	105	41.9	1	0	0
1766	50	1	1	2	2	0	2	3	19	6.68	31	40.2	108.2	40.2	0	0	0
1767	59	1	7	2	2	1	2	8	12.8	5.39	31.14	20.74	84.35	30.58	0	0	1
1768	76	2	1	2	3	0	0	5	26.8	21.2	30	51	644	30.5	0	0	1
1769	64	1	5	2	2	0	0	8	51.5	22.4	24	47.7	130	39.6	0	0	0
1770	51	2	1	2	1	1	2	2	20.96	5.47	51.43	43.01	99	45.92	0	0	0
1771	69	1	5	2	2	0	2	7	19	6.68	31	40.2	108.2	40.2	0	0	0
1772	61	2	5	2	2	0	1	9	10.57	2.53	8.67	19.17	78.85	39.72	0	0	0
1773	60	1	8	2	2	0	0	5	11.9	5	19	35	70	30.6	1	0	1
1774	70	2	12	2	2	1	0	3	10.1	1.5	16	27	64	33.2	0	0	0
1775	58	1	10	1	2	1	2	6	19	6.68	31	40.2	108.2	40.2	1	1	0
1776	61	2	4	2	2	0	0	6	6.7	2.5	13	23	59	60.8	0	0	0
1777	67	1	0	2	1	0	0	1	42.4	15.7	37	86	95	33.7	1	0	1
1778	77	1	5	2	2	1	0	8	9.15	2.55	27.43	45.04	120.15	31.72	1	0	1
1779	67	1	6	2	2	0	0	10	16.4	4.6	17	33	71	43.7	1	0	1
1780	50	2	0	2	1	0	0	1	20.5	6.4	12	20	75	41.1	0	0	1
1781	71	1	2	2	2	0	1	5	28.1	8.3	22	36	88	47.8	0	0	0
1782	49	2	5	1	1	1	1	2	10.1	3.9	61.6	111.8	65	46.5	0	0	0
1783	65	1	10	1	2	0	0	3	15	5.6	28	23	72	41.8	0	0	0
1784	65	1	29	2	2	1	0	5	13	5.4	13	24	67	33.7	0	0	0
1785	67	1	8	2	2	0	0	4	11	4.8	13	15	59	41.7	0	1	0
1786	59	1	0	1	2	0	0	0	23	6	10	14	47	45.1	0	0	0
1787	76	2	10	1	3	0	0	12	34.8	15.4	34	52	174	26.8	0	0	1
1788	68	1	10	2	1	0	0	5	19	49	21	21	73	41.6	0	0	1
1789	58	1	7	2	2	1	2	12	32.5	12.42	52.37	75.16	203.99	28.64	0	0	0
1790	73	1	2	2	2	0	0	2	19	6.68	31	40.2	108.2	40.2	0	0	0
1791	72	1	2	1	2	0	0	1	19	6.68	31	40.2	108.2	40.2	0	0	0
1792	68	1	6	2	2	1	2	9	27.18	9.54	32.35	42.61	79.95	33.24	0	0	1
1793	59	1	2	2	2	0	2	6	19	6.68	31	40.2	108.2	40.2	0	0	0
1794	53	1	4	2	1	0	0	4	13	5.5	43	32	108	43.2	1	0	0
1795	54	2	2	1	3	0	0	4	12	8.1	93	126	113	30.4	0	0	1
1796	63	2	8	1	3	1	0	5	19	9.6	23	32	137	34.1	0	0	0
1797	61	1	5	2	2	0	0	2	19	6.68	31	40.2	108.2	40.2	0	0	0
1798	66	1	5	2	2	1	1	2	14.3	4.1	19.7	23.1	70.6	44.5	0	0	0
1799	69	1	0	2	2	0	2	2	12.4	3.9	23	24	90.3	40.2	0	0	0
1800	52	2	5	2	1	1	0	8	8.6	4.1	53.2	58.4	88	44.8	0	0	0
1801	46	1	5	2	1	0	0	6	7.9	2.8	27.6	26.1	87	47.4	0	0	0
1802	64	1	7	2	2	0	0	18	11.6	2.7	24	27	95	44	0	0	0
1803	45	1	0	2	2	1	0	3	35.1	9	32	55	105	42.8	0	0	0
1804	70	1	10	2	3	0	3	18	20.8	2.7	25	30	67	41.6	0	0	0
1805	58	1	2	1	2	0	2	4	121.71	98.27	27.29	43.28	159.03	36.28	0	0	0
1806	67	1	9	2	2	1	2	11	12.7	5.35	14.06	29	82.97	31.57	0	0	0
1807	56	1	4	1	2	1	1	1	5	2.5	71	79	114	35.2	0	0	0
1808	67	2	2	2	2	0	0	5	7.1	1.9	16	24	75	44.3	0	0	0
1809	78	1	5	2	2	0	1	2	13.9	4.7	27	31	125	21	0	0	0
1810	29	2	2	2	1	1	0	3	17.5	4.7	61	52	81	42.3	0	0	1
1811	57	2	5	2	2	0	3	6	55.7	24.1	20	43	409	28.6	0	0	1
1812	58	2	8	2	3	0	0	11	42.4	2	19	26	110	44.2	0	0	0
1813	51	2	6	2	2	1	0	11	7.6	2.1	24.8	45.1	104	32.9	0	0	1
1814	77	2	7	2	3	1	1	14	19	6.68	31	40.2	108.2	40.2	0	0	1
1815	65	1	6	2	1	0	0	6	20.4	3.8	34	42	93	41.4	0	0	0
1816	64	1	4	2	2	0	0	6	19.4	5.5	57	65	98	42.1	1	0	0
1817	72	2	0	2	4	0	0	3	71.5	55.1	13	28	329	26.3	0	0	1
1818	64	1	5	1	1	0	3	1	17.23	6.01	35.93	44.94	99.89	41.2	1	0	1
1819	72	2	5	2	2	0	1	7	6.5	3.1	3.4	12	128	47.2	0	0	0
1820	63	1	0	2	2	0	0	4	10.3	2.5	37	39	70	48	0	0	0
1821	82	1	6	2	3	0	0	8	17.7	4.4	23	33	62	43.3	0	0	1
1822	52	1	0	1	2	1	0	1	19	6.68	31	40.2	108.2	40.2	0	0	0
1823	55	1	4	1	2	1	2	2	19	6.68	31	40.2	108.2	40.2	0	0	0
1824	61	2	8	2	2	1	2	11	29.9	5.2	30.1	38	176	37.2	0	0	0
1825	63	1	0	2	2	0	0	3	21.1	5.3	23	45	97	42.8	1	0	0
1826	47	1	8	2	2	1	0	9	22.7	4.8	4.9	38.6	79.4	32.6	0	0	0
1827	52	1	8	2	1	1	0	10	20.5	3.8	15.3	14.8	151.7	32.8	0	0	0
1828	64	2	0	1	1	0	0	2	81	3	27	43	74	38.5	0	0	1
1829	51	1	9	2	2	0	3	10	28.8	10.1	31.9	41	96	45.1	1	0	0
1830	88	1	0	2	2	0	0	2	19.9	10.8	13.9	48.5	262.4	30.8	0	0	1
1831	63	2	7	2	1	0	0	9	62.8	27.7	39.3	86	109	27.6	1	0	0
1832	65	2	0	1	1	0	1	1	19	6.68	31	40.2	108.2	40.2	0	0	1
1833	58	2	5	2	2	0	3	7	22	19.8	13	23	99	40.6	0	0	0
1834	52	2	4	2	2	1	0	3	9.8	2.7	37.32	44.63	136.44	36.77	0	0	0
1835	55	2	5	2	1	0	0	7	23.2	5	19	30.1	94	48.2	1	0	0
1836	59	1	1	2	2	0	2	2	35.8	13.8	39	49	233	44	0	0	0
1837	62	1	10	2	2	0	1	11	11.6	5.1	42	31	93	48	0	0	0
1838	54	1	2	2	2	1	1	2	13.99	4.41	49.95	49.02	111.74	40.97	1	0	0
1839	52	2	3	1	1	0	0	2	28.3	11.3	40	60	180	30	0	0	0
1840	45	2	3	2	1	0	0	4	15.4	4.1	59	58	68	42.1	0	0	0
1841	83	1	6	2	2	0	0	7	18	3.5	14.3	29.5	57.4	38.2	0	0	1
1842	64	2	43	1	3	1	0	0	12	5.6	21	32	150	68.4	0	0	0
1843	68	1	11	2	2	0	0	10	20.3	7	17.9	25.9	136	41.1	0	0	0
1844	64	1	0	2	1	1	0	3	21.6	16.7	11.8	24	61	45.7	0	0	0
1845	52	1	6	2	2	1	2	9	12	0.4	20	34	71	40.1	0	0	0
1846	49	1	2	2	2	0	2	2	10.6	3.12	13.1	21.3	73	35.8	0	0	0
1847	49	1	9	2	2	0	2	11	15	5.3	20	22	98	40.4	1	0	0
1848	53	1	6	2	2	0	2	9	19.9	6.1	30	40	36	35.2	1	0	0
1849	77	1	7	2	2	0	0	8	15.9	3.8	20.2	26.4	78	48.7	0	0	0
1850	39	1	10	2	2	1	0	9	19.8	6.6	40	36	77	69.4	0	0	0
1851	58	2	7	2	1	0	3	11	16	0.7	44	35	74	40.8	0	0	0
1852	79	1	11	2	1	0	0	10	12.6	3.9	18.8	31.5	122	47.8	0	0	0
1853	64	1	3	2	2	0	2	5	20.1	5.9	23	31	90	42.9	1	0	0
1854	69	1	4	2	2	0	0	6	13.7	3.5	1	20	94	45.3	0	0	0
1855	64	1	11	2	1	1	0	12	18	6.1	17.2	29.3	96	38.2	0	0	0
1856	62	2	5	1	2	1	3	1	9.1	4.1	12	27	95	46.3	1	1	0
1857	29	1	1	2	1	0	0	2	12.3	3.8	40	29	148	46.2	0	0	0
1858	77	1	0	2	2	0	1	4	10.9	3.2	56	57	102	44.3	0	0	1
1859	47	2	0	2	2	1	1	1	19	6.68	31	40.2	108.2	40.2	0	0	0
1860	77	1	0	2	2	0	0	1	19	6.68	31	40.2	108.2	40.2	0	0	1
1861	79	2	9	2	2	0	1	10	8.8	1.6	21	30	162	46.1	0	0	0
1862	63	2	6	2	2	0	1	5	11	56	12	13	82	40.2	0	0	0
1863	63	1	7	2	3	0	3	7	19	6.68	31	40.2	108.2	40.2	0	0	0
1864	79	1	3	2	2	0	1	6	19	6.68	31	40.2	108.2	40.2	0	0	1
1865	61	1	3	2	2	0	1	5	19.8	5.3	43	41	73	44.7	1	0	0
1866	80	2	11	2	2	0	0	11	10	2.8	15.5	18.5	34	48.3	0	0	0
1867	68	2	2	2	1	0	0	5	7.6	2.3	40	37	52	49.8	0	0	1
1868	59	2	4	1	2	1	2	1	19	6.68	31	40.2	108.2	40.2	0	0	0
1869	46	1	1	1	2	1	0	12	8.06	1.9	11.87	20.58	89.49	31.2	0	0	0
1870	46	1	4	2	1	0	0	6	8.4	2.6	28.5	24	98	48.3	1	0	0
1871	68	2	7	2	2	0	0	14	9.5	4.2	32	35	55	44.8	1	0	0
1872	47	1	2	1	1	1	0	0	12.1	4.7	26.7	22.2	79.2	47.9	0	0	0
1873	76	1	6	2	1	0	0	6	20.1	3.5	19	47	34.1	34.1	0	0	0
1874	59	1	8	2	2	1	0	9	20.2	5.8	26	25	60	65.7	0	0	0
1875	49	1	4	2	2	1	2	5	10.5	3.6	30	43	77	40.2	1	0	0
1876	65	1	9	2	2	0	1	4	19	6.68	31	40.2	108.2	40.2	0	0	0
1877	56	1	0	2	1	0	0	3	19	6.68	31	40.2	108.2	40.2	0	0	0
1878	52	1	3	1	2	1	0	7	19	6.68	31	40.2	108.2	40.2	0	0	1
1879	73	1	10	2	2	0	0	13	12.7	3	17	30	94	43.4	0	0	0
1880	65	1	1	2	2	0	0	2	35.88	10.39	21.28	35.52	204.62	31.78	0	0	0
1881	67	1	9	2	2	1	0	11	18.8	3.8	21	27	88	41.2	1	0	0
1882	66	2	6	2	2	0	0	7	15.1	2.2	59	33	104	41.1	0	0	0
1883	61	1	13	2	1	0	0	2	19.5	3.3	25	41	69	43.4	0	0	0
1884	46	2	1	1	2	0	1	0	4.2	6.8	18	19	7	48.1	0	0	0
1885	57	1	7	2	2	1	2	7	21.49	6.41	58.44	60.15	133.13	44.07	0	0	0
1886	67	2	3	2	2	0	0	4	91	3.3	28.2	28.2	58.7	31.4	0	0	0
1887	59	1	1	2	2	0	2	6	12.5	3	89	13	73	43.1	0	0	1
1888	63	2	2	2	2	0	1	5	9.33	2.12	33.89	35.58	80.24	42.58	0	0	0
1889	75	1	0	2	3	0	0	4	26.6	10.7	18	56	82	32.9	0	0	1
1890	68	1	8	2	2	0	1	10	10.1	0	12	28	143	39.2	1	0	0
1891	57	2	14	1	2	0	3	6	23.87	8.56	38.97	42.73	190.99	46.28	0	0	1
1892	47	1	0	1	2	1	0	0	19	6.68	31	40.2	108.2	40.2	0	0	0
1893	58	1	11	2	2	0	0	11	10.8	3	16.5	21.2	72	72.1	1	0	0
1894	45	1	0	2	1	1	3	2	15.59	4.84	32.91	48.54	152.13	38	1	0	0
1895	54	1	0	2	2	1	3	1	22.3	9.4	16	31.7	93	37.6	1	0	0
1896	59	1	2	2	1	0	1	3	74.7	32.7	26	45	156	41	1	0	0
1897	69	2	8	2	2	1	3	9	18.7	3.4	20	46	186	41.8	0	0	0
1898	51	1	5	2	2	1	0	3	19	6.68	31	40.2	108.2	40.2	0	0	0
1899	60	1	2	2	1	1	0	3	16	4.2	51	54	129	48.3	1	0	0
1900	60	2	2	1	2	0	3	3	41.04	11.86	22.75	27.57	94.21	48.17	0	0	0
1901	57	1	2	2	1	0	0	3	28.8	5.1	37	40	115	43.5	1	0	0
1902	43	2	1	2	2	1	2	2	8.6	3.1	39.3	42.6	115.7	40.2	0	0	0
1903	69	1	10	2	2	0	1	14	13.2	4	28	39	46	43.9	0	0	0
1904	56	1	6	2	2	1	2	2	19	6.68	31	40.2	108.2	40.2	0	0	0
1905	71	1	1	2	2	0	0	2	30	14.7	50	62	179	39.6	0	0	0
1906	79	1	3	2	1	0	1	5	13.6	4.1	16.1	38.9	127.9	32.9	0	0	1
1907	38	1	0	2	2	1	0	1	19	6.68	31	40.2	108.2	40.2	0	0	0
1908	56	1	5	1	2	1	2	3	19	6.68	31	40.2	108.2	40.2	0	0	1
1909	56	1	0	2	1	1	2	2	18.36	4.67	21.57	34.55	64.55	45.09	0	0	0
1910	58	1	8	2	2	1	3	11	10.03	2.88	17.94	29.1	128.09	38.54	1	0	0
1911	61	1	5	2	1	1	3	7	30.7	14.82	37.63	48.5	181.35	28.57	1	0	1
1912	53	1	8	2	3	1	2	6	18.53	5.28	36.03	41.28	103.43	44.7	0	0	0
1913	77	2	8	2	2	1	2	11	34.97	16.05	38.93	53.46	182.38	26.92	0	0	1
1914	69	1	4	2	2	0	2	5	19	6.68	31	40.2	108.2	40.2	0	0	0
1915	69	1	4	2	2	0	2	6	19	6.68	31	40.2	108.2	40.2	0	0	0
1916	61	1	0	2	2	0	0	4	13.5	3.1	25	36	84	45.7	0	0	1
1917	59	1	23	1	2	1	2	11	19	6.68	31	40.2	108.2	40.2	0	0	1
1918	62	2	0	2	1	0	0	4	8.7	2.4	43	49	85	47.1	0	0	0
1919	71	1	5	2	2	0	2	7	14.49	4.59	27.11	33.62	102.23	44.98	0	0	1
1920	51	1	16	1	2	1	2	6	19	6.68	31	40.2	108.2	40.2	0	0	1
1921	52	2	1	2	2	1	1	1	19	6.68	31	40.2	108.2	40.2	1	0	0
1922	67	1	5	2	2	0	2	1	19	6.68	31	40.2	108.2	40.2	0	0	1
1923	52	1	0	1	2	1	2	1	19	6.68	31	40.2	108.2	40.2	0	0	0
1924	72	2	1	2	2	0	0	6	10.63	2.94	24.06	39.64	75.61	31.99	0	0	1
1925	46	2	2	2	2	0	0	3	16.6	3.9	36	23	87	39.9	0	0	0
1926	65	2	0	2	2	0	0	3	18.8	8.2	15	33	91	36.9	0	0	1
1927	73	1	8	2	1	1	0	4	15.7	3.6	14	27	73	41.6	0	0	0
1928	56	1	10	2	2	1	2	10	9.6	1.5	67	46	76	46.5	0	0	0
1929	52	2	0	2	2	1	3	10	11.85	5.96	49.75	77.07	409.46	27.26	0	0	0
1930	68	1	2	2	2	0	3	4	19	6.68	31	40.2	108.2	40.2	0	0	1
1931	66	1	3	2	2	1	3	6	15.8	4.79	51.7	52.16	213.99	42.13	0	0	0
1932	59	1	4	2	2	1	2	6	25.12	6.71	41.03	49.31	125.89	37.31	0	0	0
1933	80	1	37	2	2	1	3	25	22.5	7.8	21.4	39.09	157.82	30.54	0	1	1
1934	64	2	7	2	2	0	0	9	19.4	4.6	17	24	50	44.1	1	0	0
1935	67	1	5	2	2	0	2	2	19	6.68	31	40.2	108.2	40.2	0	0	0
1936	57	2	7	2	2	1	3	7	22.82	7.4	22.4	34.07	149.61	39.15	0	0	0
1937	43	1	3	2	2	1	0	7	22.4	3.9	41	46	165	45.1	0	0	0
1938	72	1	11	2	2	0	0	13	17.7	8.4	71.4	77.8	212	43.8	1	0	0
1939	58	1	1	2	2	1	0	1	19	6.68	31	40.2	108.2	40.2	0	0	0
1940	82	1	3	2	2	0	0	3	9	3.9	42	50	108	35.8	0	0	1
1941	49	2	5	2	2	1	0	6	14.3	4.2	15	29	120	35.9	0	0	0
1942	70	2	1	1	2	0	0	1	20.1	10.7	25.5	34.2	103.9	40.8	0	0	0
1943	58	1	10	2	2	0	0	15	8.5	1	26	38	69	49.6	0	0	0
1944	70	1	4	2	1	1	1	4	17.1	3.2	19	29	74	38.7	0	0	0
1945	59	1	10	2	2	1	0	10	13.63	3.86	37.22	29.43	186.08	33.02	0	0	1
1946	52	1	4	2	2	1	2	3	19	6.68	31	40.2	108.2	40.2	1	0	0
1947	69	2	1	2	2	0	3	3	6.1	0.9	15	28	114	43.6	0	0	1
1948	44	1	10	2	2	1	1	12	15.6	8.76	53	125	60	28	0	0	0
1949	59	2	2	2	2	1	2	4	15.59	4.12	25.02	46.25	130.44	51.42	0	0	0
1950	56	1	1	2	2	1	1	6	22.3	6.7	60	57	208	35.2	0	0	0
1951	51	1	8	2	2	0	3	8	11.3	3.6	6.3	33.1	19.7	32.1	0	0	0
1952	51	2	2	1	2	1	0	3	19	6.68	31	40.2	108.2	40.2	0	0	0
1953	47	1	3	2	2	1	2	3	19	6.68	31	40.2	108.2	40.2	0	0	0
1954	56	1	6	2	1	0	0	11	10.4	3.1	23	47	59	47.3	0	0	0
1955	65	1	3	2	2	1	0	2	19	6.68	31	40.2	108.2	40.2	1	0	0
1956	67	2	1	2	1	0	0	2	12.4	2.4	10.8	39.9	108.9	31	0	0	0
1957	65	2	10	2	2	0	0	6	18	11	66	117	126	34.8	0	0	0
1958	94	1	10	2	2	0	0	10	5.6	1.7	10.9	24.6	31	37.1	0	0	1
1959	70	1	3	1	3	0	0	3	11	6.3	14	19	58	37.7	0	0	0
1960	44	1	0	2	2	0	0	1	19	6.68	31	40.2	108.2	40.2	0	0	0
1961	41	2	2	1	2	1	0	3	13	5	17	22	76	42.4	0	0	0
1962	54	1	5	1	2	1	0	2	20.74	6.38	25.38	34.66	147.9	31.65	0	0	0
1963	66	2	11	2	1	0	0	11	19.9	6.1	33.7	38	118	31.4	0	0	0
1964	55	1	19	2	2	1	2	6	19	6.68	31	40.2	108.2	40.2	0	0	0
1965	61	1	10	2	2	1	2	3	19	6.68	31	40.2	108.2	40.2	0	0	0
1966	67	1	5	2	1	0	1	9	9.6	3.4	16	21	76	40.3	0	0	1
1967	74	2	0	2	2	0	2	1	19	6.68	31	40.2	108.2	40.2	0	0	1
1968	66	2	10	1	2	1	2	7	17.89	5.25	19.34	26.98	108.62	39.43	0	0	0
1969	71	1	11	2	2	0	0	12	21.3	10.2	21	41.6	184	40.6	0	0	1
1970	50	1	7	2	1	0	0	11	19	4.8	17	30	67	42	0	0	0
1971	66	2	5	2	2	1	3	8	10.14	2.4	21.31	32.24	110.46	44.08	0	0	0
1972	49	2	10	2	2	0	0	11	13.1	2.7	29	29	72	43.9	0	0	0
1973	53	2	2	1	2	1	0	0	9.64	2.61	60.51	48.54	104.49	37.83	0	0	0
1974	53	2	10	2	2	1	3	10	22.19	5.78	20.9	31.18	71.68	45.06	0	0	0
1975	50	2	1	2	2	1	0	2	19	6.68	31	40.2	108.2	40.2	0	0	0
1976	59	2	1	1	2	1	0	0	15.17	3.98	13.48	19.21	67.41	36.98	0	0	0
1977	58	1	11	2	3	0	0	10	10.6	2.8	18.9	18.5	69	50.4	0	0	0
1978	60	1	0	2	2	0	0	1	19	6.68	31	40.2	108.2	40.2	0	0	0
1979	72	1	6	2	2	0	1	9	12.9	3.8	33	23	74	47.9	0	0	1
1980	68	2	3	2	2	1	0	3	17.33	3.95	27.73	42.67	155.03	36.98	0	0	0
1981	72	1	2	2	2	0	2	5	8.1	1.7	11	28	72	41.4	0	0	1
1982	59	1	12	2	3	0	0	2	17.8	5	50	44	100	42.8	0	0	1
1983	50	1	10	2	2	1	2	13	22.45	5.73	23.81	30.34	73.5	40.32	0	0	0
1984	44	1	2	2	2	1	0	4	28.53	8.75	30.29	47.54	78.87	28.45	1	0	1
1985	72	2	5	2	3	0	2	7	7.56	3.23	14.11	44.99	223.22	30.27	0	0	1
1986	53	1	8	2	2	0	2	2	14.85	4.96	13.1	15.3	68.5	44.8	0	0	0
1987	47	1	3	2	1	1	0	4	19.6	5.1	45	46	90	37.8	1	0	0
1988	58	1	6	1	2	1	2	3	19	6.68	31	40.2	108.2	40.2	0	0	0
1989	57	1	6	2	2	0	3	4	14.2	5	23	21	50	30.6	0	0	0
1990	54	1	1	2	2	1	0	3	16.6	6.44	36.95	51.08	235.87	20	0	0	0
1991	75	1	11	2	2	0	2	10	14.2	4.3	12.1	16.4	76	44.6	0	0	1
1992	72	1	1	2	2	0	0	3	8.1	2.7	17.4	24	85	48.3	0	0	0
1993	56	1	9	2	2	0	2	11	19	6.68	31	40.2	108.2	40.2	0	0	1
1994	55	1	2	2	1	0	0	3	293	182	25	104	108.2	27.7	0	0	1
1995	56	1	7	1	2	1	1	4	19	6.68	31	40.2	108.2	40.2	0	0	0
1996	50	1	2	1	2	0	0	3	19	6.68	31	40.2	108.2	40.2	0	0	0
1997	71	1	6	1	2	0	2	10	19	6.68	31	40.2	108.2	40.2	0	0	0
1998	61	1	8	2	2	0	1	5	10	2.8	24	21	120	48.2	0	0	0
1999	64	1	5	2	1	0	0	7	15.7	3.1	16	69.1	68.8	32.4	1	0	1
[truncated: 2,028 more rows]
